# Supplementary material for: Impact of Exogenous dsRNA on miRNA Composition in Arabidopsis thaliana
Source: Plants (Basel). 2024 Aug 22;13(16):2335. doi: 10.3390/plants13162335 (PMC11360658; doi:10.3390/plants13162335)
Supplement: Supplementary file 1 [file plants-13-02335-s001.zip]

Archive with 2 entries (2 files):
- 1Supplementary,Tables S1-S11.xlsx
- Table S12.pdf
