# Supplementary material for: Impact of Exogenous dsRNA on miRNA Composition in Arabidopsis thaliana
Source: Plants (Basel). 2024 Aug 22;13(16):2335. doi: 10.3390/plants13162335 (PMC11360658; doi:10.3390/plants13162335)
Supplement: Supplementary file 1 [file plants-13-02335-s001.zip › 1Supplementary,Tables S1-S11.xlsx]

## Sheet: Table S1, Figure S1 
Table S1. Samples analyzed by sRNA-seq and read numbers of 20-24 nt small RNAs obtained after high-throughput sequencing (Illumina NovaSeq 6000 instrument).
Plant Number	Treatment	Read count	Reads after preprocessing	Sequence Read Archive (SRA)	FASTQ File Name
1a	WC	95,916,080	12,771,027 (13.3%)	SRR18831566	1_CTATAC_L002_R1_001.fastq.gz
1b	WC	72,488,910	9,737,437 (13.4%)	SRR18831565	4_TAATCG_L002_R1_001.fastq.gz
2a	dsCHS	96,022,164	4,432,293 (4.6%)	SRR18831564	2_CTCAGA_L002_R1_001.fastq.gz
2b	dsCHS	102,421,386	5,889,054 (5.7%)	SRR18831563	5_TACAGC_L002_R1_001.fastq.gz
3a	dsNPTII	49,357,278	4,544,573 (9.2%)	SRR18831562	3_GACGAC_L002_R1_001.fastq.gz
3b	dsNPTII	109,968,302	11,731,475 (10.7%)	SRR18831561	6_TATAAT_L002_R1_001.fastq.gz
Figure S1. 10-100 nt RNAs obtained after high-throughput sequencing and aligned on the Arabidopsis genome

## Sheet: Table S2
Table S2. MicroRNAs in A. thaliana TAIR10.1 genome
NCBI accession number	Start	End	Strand	miRBase ID	miRNA ID
NC_003070.9	28635	28655	+	MIMAT0004260	ath-miR838
NC_003070.9	78932	78952	-	MIMAT0000187	ath-miR165a-3p
NC_003070.9	79010	79030	-	MIMAT0031879	ath-miR165a-5p
NC_003070.9	234017	234037	-	MIMAT0011155	ath-miR2112-3p
NC_003070.9	234126	234146	-	MIMAT0011154	ath-miR2112-5p
NC_003070.9	1653539	1653559	-	MIMAT0022401	ath-miR5640
NC_003070.9	1727351	1727371	+	MIMAT0022429	ath-miR5656
NC_003070.9	2165675	2165695	+	MIMAT0004278	ath-miR847
NC_003070.9	3961367	3961387	-	MIMAT0000920	ath-miR171b-3p
NC_003070.9	3961430	3961450	-	MIMAT0031899	ath-miR171b-5p
NC_003070.9	4182143	4182164	-	MIMAT0003931	ath-miR472-3p
NC_003070.9	4182266	4182286	-	MIMAT0032014	ath-miR472-5p
NC_003070.9	4525316	4525337	-	MIMAT0032762	ath-miR8166
NC_003070.9	4820406	4820426	-	MIMAT0004248	ath-miR830-3p
NC_003070.9	4820473	4820494	-	MIMAT0004247	ath-miR830-5p
NC_003070.9	6220650	6220670	+	MIMAT0031889	ath-miR159b-5p
NC_003070.9	6220813	6220833	+	MIMAT0000207	ath-miR159b-3p
NC_003070.9	6520995	6521015	+	MIMAT0004258	ath-miR837-5p
NC_003070.9	6521053	6521073	+	MIMAT0004259	ath-miR837-3p
NC_003070.9	6695544	6695564	-	MIMAT0000913	ath-miR169h
NC_003070.9	6740503	6740523	+	MIMAT0004311	ath-miR864-5p
NC_003070.9	6740569	6740590	+	MIMAT0004312	ath-miR864-3p
NC_003070.9	7058207	7058226	+	MIMAT0000936	ath-miR394a
NC_003070.9	7400952	7400972	-	MIMAT0023525	ath-miR5999
NC_003070.9	7423523	7423543	+	MIMAT0003940	ath-miR781a
NC_003070.9	7423585	7423605	-	MIMAT0022420	ath-miR781b
NC_003070.9	9363206	9363226	-	MIMAT0000938	ath-miR395a
NC_003070.9	9364540	9364560	+	MIMAT0000939	ath-miR395b
NC_003070.9	9367149	9367169	+	MIMAT0000940	ath-miR395c
NC_003070.9	10227165	10227185	+	MIMAT0000951	ath-miR399a
NC_003070.9	11137556	11137577	+	MIMAT0000905	ath-miR167d
NC_003070.9	11230574	11230597	-	MIMAT0001005	ath-miR404
NC_003070.9	11499534	11499555	+	MIMAT0022412	ath-miR5648-5p
NC_003070.9	11499747	11499767	+	MIMAT0022413	ath-miR5648-3p
NC_003070.9	11785947	11785967	+	MIMAT0001001	ath-miR400
NC_003070.9	11786294	11786313	+	MIMAT0022426	ath-miR5654-5p
NC_003070.9	11786348	11786370	+	MIMAT0023005	ath-miR5654-3p
NC_003070.9	11834073	11834093	-	MIMAT0004246	ath-miR829-3p.2
NC_003070.9	11834094	11834117	-	MIMAT0004245	ath-miR829-3p.1
NC_003070.9	11834153	11834173	-	MIMAT0032019	ath-miR829-5p
NC_003070.9	11901467	11901488	+	MIMAT0014136	ath-miR2933a
NC_003070.9	11957487	11957508	+	MIMAT0004300	ath-miR856
NC_003070.9	12011199	12011219	-	MIMAT0022389	ath-miR5630a
NC_003070.9	12023573	12023593	-	MIMAT0022399	ath-miR5630b
NC_003070.9	12035115	12035135	+	MIMAT0022444	ath-miR5666
NC_003070.9	13050725	13050745	-	MIMAT0017736	ath-miR773b-3p
NC_003070.9	13050784	13050803	-	MIMAT0017735	ath-miR773b-5p
NC_003070.9	13067313	13067333	+	MIMAT0003932	ath-miR773a
NC_003070.9	16116608	16116627	+	MIMAT0022433	ath-miR5645d
NC_003070.9	16766285	16766305	-	MIMAT0021048	ath-miR5024-3p
NC_003070.9	16766388	16766409	-	MIMAT0020530	ath-miR5024-5p
NC_003070.9	16993913	16993933	+	MIMAT0020531	ath-miR5025
NC_003070.9	17386813	17386833	+	MIMAT0022442	ath-miR5664
NC_003070.9	17825722	17825742	+	MIMAT0006779	ath-miR161.2
NC_003070.9	17825731	17825751	+	MIMAT0000181	ath-miR161.1
NC_003070.9	18026989	18027008	-	MIMAT0000175	ath-miR157d
NC_003070.9	18549963	18549983	+	MIMAT0022396	ath-miR5636
NC_003070.9	18686859	18686879	-	MIMAT0032129	ath-miR5663-3p
NC_003070.9	18686942	18686962	-	MIMAT0022440	ath-miR5663-5p
NC_003070.9	19026915	19026938	-	MIMAT0022425	ath-miR5653
NC_003070.9	19430151	19430171	-	MIMAT0001009	ath-miR406
NC_003070.9	19807090	19807109	-	MIMAT0022421	ath-miR156i
NC_003070.9	20039556	20039576	-	MIMAT0000908	ath-miR169d
NC_003070.9	20041586	20041606	+	MIMAT0000909	ath-miR169e
NC_003070.9	20622562	20622582	-	MIMAT0022418	ath-miR5635b
NC_003070.9	20772273	20772292	+	MIMAT0001014	ath-miR158b
NC_003070.9	21360223	21360243	+	MIMAT0022415	ath-miR5649a
NC_003070.9	21360159	21360179	-	MIMAT0022437	ath-miR5649b
NC_003070.9	22084310	22084330	-	MIMAT0022411	ath-miR5647
NC_003070.9	22107359	22107379	+	MIMAT0001337	ath-miR426
NC_003070.9	22149735	22149755	+	MIMAT0004303	ath-miR859
NC_003070.9	22150005	22150025	+	MIMAT0003933	ath-miR774a
NC_003070.9	22150152	22150172	+	MIMAT0017739	ath-miR774b-5p
NC_003070.9	22150224	22150244	+	MIMAT0017740	ath-miR774b-3p
NC_003070.9	22372479	22372499	+	MIMAT0020527	ath-miR5022
NC_003070.9	22372690	22372710	+	MIMAT0017943	ath-miR4227
NC_003070.9	22577194	22577214	+	MIMAT0004264	ath-miR842
NC_003070.9	22577426	22577446	+	MIMAT0032023	ath-miR846-5p
NC_003070.9	22577662	22577682	+	MIMAT0004269	ath-miR846-3p
NC_003070.9	22795699	22795719	+	MIMAT0003935	ath-miR776
NC_003070.9	22930095	22930115	-	MIMAT0000921	ath-miR171c-3p
NC_003070.9	22930157	22930177	-	MIMAT0031900	ath-miR171c-5p
NC_003070.9	23058039	23058059	+	MIMAT0001321	ath-miR413
NC_003070.9	23345387	23345407	-	MIMAT0000952	ath-miR399b
NC_003070.9	23413402	23413422	-	MIMAT0022424	ath-miR5652
NC_003070.9	24543961	24543984	-	MIMAT0020522	ath-miR5018
NC_003070.9	24553930	24553950	+	MIMAT0021047	ath-miR5014a-5p
NC_003070.9	24554011	24554031	+	MIMAT0020518	ath-miR5014a-3p
NC_003070.9	24605527	24605547	-	MIMAT0023524	ath-miR5014b
NC_003070.9	24884359	24884382	+	MIMAT0000184	ath-miR163
NC_003070.9	24913205	24913225	-	MIMAT0031870	ath-miR157a-3p
NC_003070.9	24913276	24913296	-	MIMAT0000172	ath-miR157a-5p
NC_003070.9	24921104	24921124	+	MIMAT0000173	ath-miR157b-5p
NC_003070.9	24921175	24921195	+	MIMAT0031871	ath-miR157b-3p
NC_003070.9	25137519	25137539	-	MIMAT0001322	ath-miR414
NC_003070.9	25279138	25279158	-	MIMAT0004261	ath-miR839-5p
NC_003070.9	26269989	26270009	-	MIMAT0000941	ath-miR395d
NC_003070.9	26272786	26272806	-	MIMAT0000942	ath-miR395e
NC_003070.9	26273939	26273959	+	MIMAT0000943	ath-miR395f
NC_003070.9	26638083	26638104	+	MIMAT0003936	ath-miR777
NC_003070.9	26772907	26772927	+	MIMAT0022417	ath-miR858b
NC_003070.9	26773695	26773715	-	MIMAT0004302	ath-miR858a
NC_003070.9	27713234	27713254	-	MIMAT0000177	ath-miR159a
NC_003070.9	27987018	27987038	+	MIMAT0001323	ath-miR415
NC_003070.9	28544471	28544491	-	MIMAT0004256	ath-miR835-3p
NC_003070.9	28544784	28544804	-	MIMAT0004255	ath-miR835-5p
NC_003070.9	28568821	28568840	+	MIMAT0000937	ath-miR394b-5p
NC_003070.9	28568897	28568917	+	MIMAT0031907	ath-miR394b-3p
NC_003070.9	28889395	28889415	+	MIMAT0017944	ath-miR4228-5p
NC_003070.9	28889481	28889501	+	MIMAT0032109	ath-miR4228-3p
NC_003070.9	29016586	29016607	+	MIMAT0001003	ath-miR402
NC_003070.9	29422546	29422565	+	MIMAT0003934	ath-miR775
NC_003070.9	29525204	29525225	+	MIMAT0004252	ath-miR833a-5p
NC_003070.9	29525265	29525286	+	MIMAT0004253	ath-miR833a-3p
NC_003070.9	29525264	29525284	-	MIMAT0022419	ath-miR833b
NC_003071.7	3145	3164	+	MIMAT0022435	ath-miR5642b
NC_003071.7	771385	771405	-	MIMAT0032021	ath-miR840-3p
NC_003071.7	771492	771513	-	MIMAT0004262	ath-miR840-5p
NC_003071.7	1040948	1040968	+	MIMAT0031910	ath-miR398a-5p
NC_003071.7	1041012	1041032	+	MIMAT0000948	ath-miR398a-3p
NC_003071.7	2063980	2063998	+	MIMAT0032779	ath-miR8180
NC_003071.7	3517383	3517402	-	MIMAT0022410	ath-miR5646
NC_003071.7	3740938	3740957	+	MIMAT0032774	ath-miR8175
NC_003071.7	4142331	4142351	-	MIMAT0031908	ath-miR396a-3p
NC_003071.7	4142443	4142463	-	MIMAT0000944	ath-miR396a-5p
NC_003071.7	4674433	4674454	+	MIMAT0004279	ath-miR855
NC_003071.7	4770550	4770570	+	MIMAT0022391	ath-miR5020c
NC_003071.7	5080690	5080710	+	MIMAT0032766	ath-miR8168
NC_003071.7	7008576	7008596	+	MIMAT0001324	ath-miR416
NC_003071.7	7166868	7166888	+	MIMAT0020517	ath-miR5013
NC_003071.7	8392457	8392477	-	MIMAT0022392	ath-miR5632-3p
NC_003071.7	8392588	8392608	-	MIMAT0032127	ath-miR5632-5p
NC_003071.7	8412589	8412608	-	MIMAT0001012	ath-miR156g
NC_003071.7	8432747	8432767	+	MIMAT0020516	ath-miR5012
NC_003071.7	8894985	8895006	+	MIMAT0032763	ath-miR8167a
NC_003071.7	9560866	9560886	+	MIMAT0004329	ath-miR779.2
NC_003071.7	9560902	9560922	+	MIMAT0003938	ath-miR779.1
NC_003071.7	9635001	9635024	-	MIMAT0001006	ath-miR405a
NC_003071.7	9920152	9920172	+	MIMAT0020520	ath-miR5016
NC_003071.7	9942202	9942222	-	MIMAT0004267	ath-miR844-3p
NC_003071.7	9942261	9942281	-	MIMAT0004266	ath-miR844-5p
NC_003071.7	10026979	10026999	+	MIMAT0023518	ath-miR5995b
NC_003071.7	10027010	10027030	-	MIMAT0023517	ath-miR5595a
NC_003071.7	10247259	10247280	+	MIMAT0032020	ath-miR831-5p
NC_003071.7	10247390	10247411	+	MIMAT0004249	ath-miR831-3p
NC_003071.7	10356784	10356804	+	MIMAT0022400	ath-miR5639-5p
NC_003071.7	10357137	10357160	+	MIMAT0032128	ath-miR5639-3p
NC_003071.7	10403335	10403355	+	MIMAT0020523	ath-miR5019
NC_003071.7	10634331	10634354	-	MIMAT0004257	ath-miR836
NC_003071.7	10676470	10676491	-	MIMAT0031865	ath-miR156a-3p
NC_003071.7	10676534	10676553	-	MIMAT0000166	ath-miR156a-5p
NC_003071.7	10718106	10718126	+	MIMAT0004307	ath-miR862-5p
NC_003071.7	10718170	10718190	+	MIMAT0004308	ath-miR862-3p
NC_003071.7	11159774	11159794	+	MIMAT0004241	ath-miR825
NC_003071.7	11942918	11942938	-	MIMAT0000203	ath-miR172a
NC_003071.7	11974822	11974841	-	MIMAT0020525	ath-miR5021
NC_003071.7	12270341	12270361	-	MIMAT0022397	ath-miR5637
NC_003071.7	13708767	13708787	-	MIMAT0001325	ath-miR417
NC_003071.7	13866276	13866296	+	MIMAT0001010	ath-miR407
NC_003071.7	14100020	14100040	+	MIMAT0032768	ath-miR8170-5p
NC_003071.7	14100079	14100099	+	MIMAT0032769	ath-miR8170-3p
NC_003071.7	14442988	14443008	-	MIMAT0000954	ath-miR399d
NC_003071.7	14443582	14443602	+	MIMAT0000955	ath-miR399e
NC_003071.7	14445084	14445104	+	MIMAT0000956	ath-miR399f
NC_003071.7	15611873	15611893	+	MIMAT0007853	ath-miR1886.1
NC_003071.7	15611882	15611902	+	MIMAT0012129	ath-miR1886.2
NC_003071.7	15611953	15611973	+	MIMAT0013773	ath-miR1886.3
NC_003071.7	16061971	16061991	+	MIMAT0000931	ath-miR390a-5p
NC_003071.7	16062023	16062043	+	MIMAT0031902	ath-miR390a-3p
NC_003071.7	16340282	16340302	+	MIMAT0000178	ath-miR160a-5p
NC_003071.7	16340342	16340362	+	MIMAT0031874	ath-miR160a-3p
NC_003071.7	16588077	16588100	-	MIMAT0032262	ath-miR8121
NC_003071.7	16652111	16652132	+	MIMAT0000934	ath-miR393a-5p
NC_003071.7	16652205	16652225	+	MIMAT0031905	ath-miR393a-3p
NC_003071.7	16798851	16798870	+	MIMAT0022439	ath-miR5662
NC_003071.7	16890466	16890486	+	MIMAT0032770	ath-miR8171
NC_003071.7	17029870	17029890	+	MIMAT0001016	ath-miR319c
NC_003071.7	17349548	17349568	-	MIMAT0003937	ath-miR778
NC_003071.7	17589066	17589085	-	MIMAT0022423	ath-miR156j
NC_003071.7	18902623	18902643	+	MIMAT0022427	ath-miR5655
NC_003071.7	18994826	18994846	+	MIMAT0001015	ath-miR159c
NC_003071.7	19176128	19176148	+	MIMAT0031880	ath-miR166a-5p
NC_003071.7	19176241	19176261	+	MIMAT0000189	ath-miR166a-3p
NC_003071.7	19319866	19319886	+	MIMAT0031915	ath-miR408-5p
NC_003071.7	19319933	19319953	+	MIMAT0001011	ath-miR408-3p
NC_003071.7	19415077	19415098	+	MIMAT0031914	ath-miR403-5p
NC_003071.7	19415154	19415174	+	MIMAT0001004	ath-miR403-3p
NC_003071.7	19520770	19520790	+	MIMAT0000185	ath-miR164a
NC_003071.7	19686959	19686979	+	MIMAT0022416	ath-miR5650
NC_003074.8	1306630	1306652	-	MIMAT0031917	ath-miR167c-3p
NC_003074.8	1306750	1306770	-	MIMAT0001018	ath-miR167c-5p
NC_003074.8	2854311	2854331	+	MIMAT0011150	ath-miR2111a-5p
NC_003074.8	2854394	2854414	+	MIMAT0011151	ath-miR2111a-3p
NC_003074.8	3366349	3366368	-	MIMAT0000176	ath-miR158a-3p
NC_003074.8	3366391	3366411	-	MIMAT0031873	ath-miR158a-5p
NC_003074.8	3599791	3599811	-	MIMAT0000922	ath-miR172c
NC_003074.8	4359011	4359030	-	MIMAT0031886	ath-miR169a-3p
NC_003074.8	4359182	4359202	-	MIMAT0000200	ath-miR169a-5p
NC_003074.8	4496826	4496846	-	MIMAT0004240	ath-miR823
NC_003074.8	4805713	4805733	-	MIMAT0031898	ath-miR169f-3p
NC_003074.8	4805799	4805819	-	MIMAT0000910	ath-miR169f-5p
NC_003074.8	5497070	5497090	-	MIMAT0020528	ath-miR5023
NC_003074.8	5500043	5500063	-	MIMAT0020364	ath-miR2934-3p
NC_003074.8	5500123	5500143	-	MIMAT0014138	ath-miR2934-5p
NC_003074.8	5500048	5500068	+	MIMAT0003941	ath-miR782
NC_003074.8	6217499	6217519	+	MIMAT0017945	ath-miR3440b-5p
NC_003074.8	6217559	6217579	+	MIMAT0017946	ath-miR3440b-3p
NC_003074.8	6244527	6244547	-	MIMAT0031872	ath-miR157c-3p
NC_003074.8	6244673	6244693	-	MIMAT0000174	ath-miR157c-5p
NC_003074.8	6488287	6488307	+	MIMAT0020355	ath-miR868-5p
NC_003074.8	6488399	6488419	+	MIMAT0004319	ath-miR868-3p
NC_003074.8	6516265	6516285	+	MIMAT0001326	ath-miR418
NC_003074.8	8108090	8108110	+	MIMAT0000196	ath-miR167a-5p
NC_003074.8	8108172	8108192	+	MIMAT0031883	ath-miR167a-3p
NC_003074.8	8236161	8236182	+	MIMAT0000206	ath-miR173-5p
NC_003074.8	8236227	8236247	+	MIMAT0022843	ath-miR173-3p
NC_003074.8	8346416	8346437	+	MIMAT0004276	ath-miR853
NC_003074.8	8836359	8836379	+	MIMAT0032767	ath-miR8169
NC_003074.8	9872106	9872126	-	MIMAT0000914	ath-miR169i
NC_003074.8	9872483	9872503	-	MIMAT0000915	ath-miR169j
NC_003074.8	9875675	9875695	-	MIMAT0000916	ath-miR169k
NC_003074.8	9876040	9876060	-	MIMAT0000917	ath-miR169l
NC_003074.8	9878318	9878338	-	MIMAT0000918	ath-miR169m
NC_003074.8	9878690	9878710	-	MIMAT0000919	ath-miR169n
NC_003074.8	10706868	10706888	+	MIMAT0023520	ath-miR5997
NC_003074.8	11747799	11747819	-	MIMAT0032782	ath-miR8183
NC_003074.8	14197116	14197135	+	MIMAT0022403	ath-miR5642a
NC_003074.8	14742776	14742796	+	MIMAT0022414	ath-miR5645c
NC_003074.8	15336777	15336797	-	MIMAT0022398	ath-miR5638a
NC_003074.8	16072500	16072520	-	MIMAT0004271	ath-miR849
NC_003074.8	16538510	16538530	-	MIMAT0032761	ath-miR8165
NC_003074.8	16589431	16589451	-	MIMAT0032773	ath-miR8174
NC_003074.8	17178489	17178509	+	MIMAT0022422	ath-miR5651
NC_003074.8	17402794	17402815	-	MIMAT0014137	ath-miR2933b
NC_003074.8	17418820	17418839	+	MIMAT0022408	ath-miR5645a
NC_003074.8	17469946	17469967	-	MIMAT0032764	ath-miR8167b
NC_003074.8	17742147	17742167	+	MIMAT0004265	ath-miR843
NC_003074.8	17838154	17838174	-	MIMAT0004306	ath-miR861-3p
NC_003074.8	17838223	17838243	-	MIMAT0004305	ath-miR861-5p
NC_003074.8	18843649	18843670	-	MIMAT0032765	ath-miR8167c
NC_003074.8	19073452	19073472	+	MIMAT0031888	ath-miR171a-5p
NC_003074.8	19073521	19073541	+	MIMAT0000202	ath-miR171a-3p
NC_003074.8	19544785	19544805	+	MIMAT0022393	ath-miR5633
NC_003074.8	19659381	19659402	-	MIMAT0003930	ath-miR771
NC_003074.8	19659577	19659597	-	MIMAT0004274	ath-miR851-3p
NC_003074.8	19659646	19659666	-	MIMAT0004273	ath-miR851-5p
NC_003074.8	20587921	20587941	+	MIMAT0031901	ath-miR172d-5p
NC_003074.8	20587991	20588011	+	MIMAT0000923	ath-miR172d-3p
NC_003074.8	20691657	20691678	+	MIMAT0000935	ath-miR393b-5p
NC_003074.8	20691778	20691798	+	MIMAT0031906	ath-miR393b-3p
NC_003074.8	22122811	22122831	-	MIMAT0004243	ath-miR827
NC_003074.8	22537308	22537328	+	MIMAT0022436	ath-miR1888b
NC_003074.8	22678166	22678187	+	MIMAT0032781	ath-miR8182
NC_003074.8	22922212	22922232	+	MIMAT0031881	ath-miR166b-5p
NC_003074.8	22922301	22922321	+	MIMAT0000190	ath-miR166b-3p
NC_003074.8	23406177	23406197	+	MIMAT0000197	ath-miR167b
NC_003075.7	369856	369876	-	MIMAT0000188	ath-miR165b
NC_003075.7	1024077	1024097	+	MIMAT0022405	ath-miR5635d
NC_003075.7	1046948	1046969	-	MIMAT0014140	ath-miR2936
NC_003075.7	1340528	1340548	+	MIMAT0004242	ath-miR826a
NC_003075.7	1340582	1340602	-	MIMAT0035543	ath-miR826b
NC_003075.7	1523362	1523383	-	MIMAT0002115	ath-miR447c-3p
NC_003075.7	1523445	1523465	-	MIMAT0020346	ath-miR447c-5p
NC_003075.7	1528148	1528168	-	MIMAT0020345	ath-miR447a.2-3p
NC_003075.7	1528190	1528211	-	MIMAT0002113	ath-miR447a-3p
NC_003075.7	1535482	1535503	-	MIMAT0002114	ath-miR447b
NC_003075.7	2179089	2179109	+	MIMAT0018346	ath-miR3932a
NC_003075.7	2184325	2184345	+	MIMAT0017741	ath-miR841b-5p
NC_003075.7	2184420	2184440	+	MIMAT0017742	ath-miR841b-3p
NC_003075.7	2625960	2625980	+	MIMAT0000946	ath-miR397a
NC_003075.7	2789670	2789693	-	MIMAT0001008	ath-miR405d
NC_003075.7	4889487	4889506	+	MIMAT0022409	ath-miR5645b
NC_003075.7	5020359	5020379	-	MIMAT0001002	ath-miR401
NC_003075.7	5292748	5292768	-	MIMAT0022434	ath-miR5660
NC_003075.7	5321255	5321274	+	MIMAT0022446	ath-miR5645e
NC_003075.7	6413059	6413079	+	MIMAT0004250	ath-miR832-5p
NC_003075.7	6413275	6413295	+	MIMAT0004251	ath-miR832-3p
NC_003075.7	6546769	6546789	-	MIMAT0020534	ath-miR5028
NC_003075.7	6787108	6787128	-	MIMAT0020529	ath-miR5020b
NC_003075.7	6791401	6791421	-	MIMAT0020524	ath-miR5020a
NC_003075.7	7102572	7102592	-	MIMAT0032771	ath-miR8172
NC_003075.7	7161930	7161950	-	MIMAT0032778	ath-miR8179
NC_003075.7	7844612	7844632	+	MIMAT0020532	ath-miR5026
NC_003075.7	7845756	7845777	+	MIMAT0004272	ath-miR850
NC_003075.7	7846644	7846664	+	MIMAT0004309	ath-miR863-5p
NC_003075.7	7846835	7846855	+	MIMAT0004310	ath-miR863-3p
NC_003075.7	7878198	7878218	-	MIMAT0004301	ath-miR857
NC_003075.7	7878730	7878750	-	MIMAT0000947	ath-miR397b
NC_003075.7	7882848	7882869	-	MIMAT0023519	ath-miR5996
NC_003075.7	7885296	7885316	-	MIMAT0032022	ath-miR841a-3p
NC_003075.7	7885393	7885413	-	MIMAT0004263	ath-miR841a-5p
NC_003075.7	7890590	7890610	-	MIMAT0018347	ath-miR3932b-3p
NC_003075.7	7890695	7890715	-	MIMAT0032113	ath-miR3932b-5p
NC_003075.7	8336302	8336322	+	MIMAT0004275	ath-miR852
NC_003075.7	8460536	8460557	+	MIMAT0017942	ath-miR4221
NC_003075.7	8504145	8504165	-	MIMAT0003939	ath-miR780.2
NC_003075.7	8504166	8504186	-	MIMAT0004218	ath-miR780.1
NC_003075.7	9888986	9889006	+	MIMAT0000179	ath-miR160b
NC_003075.7	10449331	10449351	+	MIMAT0022438	ath-miR5661
NC_003075.7	10578652	10578672	+	MIMAT0000198	ath-miR168a-5p
NC_003075.7	10578737	10578757	+	MIMAT0031884	ath-miR168a-3p
NC_003075.7	10711712	10711732	-	MIMAT0017948	ath-miR4240
NC_003075.7	11368772	11368792	+	MIMAT0017947	ath-miR4239
NC_003075.7	11370301	11370321	+	MIMAT0007854	ath-miR1887
NC_003075.7	11375387	11375407	+	MIMAT0004318	ath-miR867
NC_003075.7	11483034	11483054	-	MIMAT0000912	ath-miR169g-3p
NC_003075.7	11483094	11483114	-	MIMAT0000911	ath-miR169g-5p
NC_003075.7	11795199	11795219	+	MIMAT0032775	ath-miR8176
NC_003075.7	11962960	11962980	-	MIMAT0020521	ath-miR5017-3p
NC_003075.7	11963005	11963025	-	MIMAT0032120	ath-miR5017-5p
NC_003075.7	12214086	12214107	-	MIMAT0004317	ath-miR845b
NC_003075.7	12217457	12217477	-	MIMAT0004268	ath-miR845a
NC_003075.7	12353109	12353129	+	MIMAT0000511	ath-miR319a
NC_003075.7	12625128	12625148	+	MIMAT0004277	ath-miR824-5p
NC_003075.7	12625721	12625741	+	MIMAT0032024	ath-miR824-3p
NC_003075.7	13316774	13316794	-	MIMAT0022428	ath-miR5635c
NC_003075.7	13847020	13847041	+	MIMAT0004244	ath-miR828
NC_003075.7	14982322	14982342	+	MIMAT0022394	ath-miR5634
NC_003075.7	15074945	15074964	+	MIMAT0000167	ath-miR156b-5p
NC_003075.7	15075004	15075026	+	MIMAT0031866	ath-miR156b-3p
NC_003075.7	15415426	15415447	-	MIMAT0031867	ath-miR156c-3p
NC_003075.7	15415491	15415510	-	MIMAT0000168	ath-miR156c-5p
NC_003075.7	15660373	15660393	+	MIMAT0001327	ath-miR419
NC_003075.7	18087285	18087305	+	MIMAT0032777	ath-miR8178
NC_003075.7	18485509	18485529	-	MIMAT0022431	ath-miR5658
NC_003076.8	287586	287606	+	MIMAT0000186	ath-miR164b-5p
NC_003076.8	287716	287736	+	MIMAT0031878	ath-miR164b-3p
NC_003076.8	400402	400422	+	MIMAT0011152	ath-miR2111b-5p
NC_003076.8	400464	400484	+	MIMAT0011153	ath-miR2111b-3p
NC_003076.8	897067	897087	-	MIMAT0032018	ath-miR822-3p
NC_003076.8	897287	897307	-	MIMAT0004239	ath-miR822-5p
NC_003076.8	951340	951360	-	MIMAT0041984	ath-MIR10515
NC_003076.8	1188211	1188231	-	MIMAT0000205	ath-miR172b-3p
NC_003076.8	1188278	1188297	-	MIMAT0000204	ath-miR172b-5p
NC_003076.8	2634936	2634956	-	MIMAT0000182	ath-miR162a-3p
NC_003076.8	2634998	2635019	-	MIMAT0031876	ath-miR162a-5p
NC_003076.8	2641477	2641497	-	MIMAT0004254	ath-miR834
NC_003076.8	2838737	2838757	+	MIMAT0000191	ath-miR166c
NC_003076.8	2840708	2840728	+	MIMAT0000192	ath-miR166d
NC_003076.8	3247378	3247398	-	MIMAT0023522	ath-miR5998b
NC_003076.8	3247262	3247282	+	MIMAT0023521	ath-miR5998a
NC_003076.8	3311974	3311994	-	MIMAT0032783	ath-miR8184
NC_003076.8	3456643	3456665	-	MIMAT0031868	ath-miR156d-3p
NC_003076.8	3456713	3456732	-	MIMAT0000169	ath-miR156d-5p
NC_003076.8	3802933	3802954	+	MIMAT0022388	ath-miR5629
NC_003076.8	3867213	3867232	+	MIMAT0000170	ath-miR156e
NC_003076.8	4479448	4479469	-	MIMAT0004270	ath-miR848
NC_003076.8	4691033	4691053	+	MIMAT0031911	ath-miR398b-5p
NC_003076.8	4691107	4691127	+	MIMAT0000949	ath-miR398b-3p
NC_003076.8	4694705	4694725	+	MIMAT0031912	ath-miR398c-5p
NC_003076.8	4694778	4694798	+	MIMAT0000950	ath-miR398c-3p
NC_003076.8	5169998	5170018	+	MIMAT0004313	ath-miR865-5p
NC_003076.8	5170097	5170117	+	MIMAT0004314	ath-miR865-3p
NC_003076.8	6926272	6926292	+	MIMAT0022395	ath-miR5635a
NC_003076.8	7057210	7057231	+	MIMAT0037259	ath-miR8167d
NC_003076.8	7122566	7122586	-	MIMAT0022390	ath-miR5631
NC_003076.8	7168879	7168899	+	MIMAT0007855	ath-miR1888a
NC_003076.8	7478572	7478592	-	MIMAT0032772	ath-miR8173
NC_003076.8	7583132	7583151	-	MIMAT0017738	ath-miR3434-3p
NC_003076.8	7583305	7583324	-	MIMAT0017737	ath-miR3434-5p
NC_003076.8	7740610	7740630	-	MIMAT0000183	ath-miR162b-3p
NC_003076.8	7740675	7740696	-	MIMAT0031877	ath-miR162b-5p
NC_003076.8	8527511	8527531	+	MIMAT0000906	ath-miR169b-5p
NC_003076.8	8527592	8527613	+	MIMAT0031897	ath-miR169b-3p
NC_003076.8	9023268	9023288	+	MIMAT0022402	ath-miR5641
NC_003076.8	9098876	9098896	+	MIMAT0004304	ath-miR860
NC_003076.8	9136126	9136145	+	MIMAT0000171	ath-miR156f-5p
NC_003076.8	9136197	9136217	+	MIMAT0031869	ath-miR156f-3p
NC_003076.8	9362634	9362655	-	MIMAT0032776	ath-miR8177
NC_003076.8	9789642	9789662	+	MIMAT0022430	ath-miR5657
NC_003076.8	9852684	9852704	+	MIMAT0001017	ath-miR164c-5p
NC_003076.8	9852747	9852767	+	MIMAT0031916	ath-miR164c-3p
NC_003076.8	10943923	10943943	+	MIMAT0020533	ath-miR5027
NC_003076.8	11324568	11324588	-	MIMAT0004281	ath-miR854b
NC_003076.8	11667857	11667877	+	MIMAT0022404	ath-miR5643a
NC_003076.8	11690059	11690079	-	MIMAT0004283	ath-miR854d
NC_003076.8	11757142	11757162	-	MIMAT0022445	ath-miR5643b
NC_003076.8	11838098	11838118	+	MIMAT0004282	ath-miR854c
NC_003076.8	11847721	11847741	+	MIMAT0004280	ath-miR854a
NC_003076.8	11942469	11942489	+	MIMAT0018504	ath-miR854e
NC_003076.8	12268544	12268564	+	MIMAT0020535	ath-miR5029
NC_003076.8	13611808	13611828	+	MIMAT0000945	ath-miR396b-5p
NC_003076.8	13611904	13611924	+	MIMAT0031909	ath-miR396b-3p
NC_003076.8	13622669	13622689	+	MIMAT0014141	ath-miR2937
NC_003076.8	14100017	14100037	+	MIMAT0022407	ath-miR5638b
NC_003076.8	14947080	14947099	-	MIMAT0022441	ath-miR5645f
NC_003076.8	15758111	15758131	+	MIMAT0018348	ath-miR3933
NC_003076.8	15870868	15870888	-	MIMAT0000907	ath-miR169c
NC_003076.8	15891614	15891634	-	MIMAT0004321	ath-miR869.2
NC_003076.8	15891625	15891645	-	MIMAT0004320	ath-miR869.1
NC_003076.8	16157838	16157857	-	MIMAT0004316	ath-miR866-3p
NC_003076.8	16157911	16157931	-	MIMAT0004315	ath-miR866-5p
NC_003076.8	16409804	16409826	-	MIMAT0022432	ath-miR5659
NC_003076.8	16649996	16650015	+	MIMAT0022406	ath-miR5644
NC_003076.8	16660469	16660489	-	MIMAT0000512	ath-miR319b
NC_003076.8	16775524	16775544	-	MIMAT0000193	ath-miR166e-3p
NC_003076.8	16775636	16775656	-	MIMAT0031882	ath-miR166e-5p
NC_003076.8	17516378	17516398	+	MIMAT0000194	ath-miR166f
NC_003076.8	17985881	17985901	+	MIMAT0022387	ath-miR5628
NC_003076.8	18358803	18358823	-	MIMAT0031885	ath-miR168b-3p
NC_003076.8	18358873	18358893	-	MIMAT0000199	ath-miR168b-5p
NC_003076.8	19009095	19009115	-	MIMAT0031875	ath-miR160c-3p
NC_003076.8	19009158	19009178	-	MIMAT0000180	ath-miR160c-5p
NC_003076.8	19499093	19499113	-	MIMAT0022443	ath-miR5665
NC_003076.8	19567038	19567058	+	MIMAT0014143	ath-miR2939
NC_003076.8	19567227	19567247	+	MIMAT0017949	ath-miR4243
NC_003076.8	20554975	20554995	-	MIMAT0020519	ath-miR5015
NC_003076.8	20632583	20632606	+	MIMAT0001007	ath-miR405b
NC_003076.8	21161609	21161629	+	MIMAT0023523	ath-miR4245
NC_003076.8	21395545	21395565	-	MIMAT0004322	ath-miR870-3p
NC_003076.8	21395604	21395624	-	MIMAT0032025	ath-miR870-5p
NC_003076.8	21641289	21641308	-	MIMAT0032780	ath-miR8181
NC_003076.8	22251827	22251847	-	MIMAT0014142	ath-miR2938
NC_003076.8	22597087	22597106	-	MIMAT0001013	ath-miR156h
NC_003076.8	23431703	23431724	-	MIMAT0037260	ath-miR8167e
NC_003076.8	23636961	23636981	+	MIMAT0000932	ath-miR390b-5p
NC_003076.8	23637034	23637053	+	MIMAT0031903	ath-miR390b-3p
NC_003076.8	23988484	23988503	+	MIMAT0031918	ath-miR172e-5p
NC_003076.8	23988566	23988586	+	MIMAT0001019	ath-miR172e-3p
NC_003076.8	24002239	24002260	-	MIMAT0037261	ath-miR8167f
NC_003076.8	24293160	24293180	+	MIMAT0000933	ath-miR391-5p
NC_003076.8	24293211	24293231	+	MIMAT0031904	ath-miR391-3p
NC_003076.8	24962497	24962517	+	MIMAT0031913	ath-miR399c-5p
NC_003076.8	24962568	24962588	+	MIMAT0000953	ath-miR399c-3p
NC_003076.8	25230644	25230664	-	MIMAT0001328	ath-miR420
NC_003076.8	25504882	25504902	+	MIMAT0000195	ath-miR166g
NC_003076.8	26411594	26411614	-	MIMAT0000201	ath-miR170-3p
NC_003076.8	26411635	26411655	-	MIMAT0031887	ath-miR170-5p

## Sheet: Table S3
Table S3. Significantly downregulated microRNAs after dsCHS treatment compared to water and dsNPTII treatment (adjusted p < 0.05)
miRNA ID	miRBase ID	NCBI accession number	Start	End	Strand	baseMean	log2FoldChange	Wald statistic	p-value	adjusted p-value
ath-miR165a-3p	MIMAT0000187	NC_003070.9	78932	78952	-	3699.58	-3.95816	-7.6311	2.32754e-14	3.38237e-12
ath-miR171b-5p	MIMAT0031899	NC_003070.9	3961430	3961450	-	287.888	-2.61034	-4.24315	2.20401e-05	0.000300782
ath-miR830-5p	MIMAT0004247	NC_003070.9	4820473	4820494	-	40.3366	-2.61315	-3.33848	0.000842378	0.00555887
ath-miR400	MIMAT0001001	NC_003070.9	11785947	11785967	+	590.43	-2.6035	-4.82992	1.36591e-06	2.43762e-05
ath-miR161.1	MIMAT0000181	NC_003070.9	17825731	17825751	+	18324	-2.00399	-3.47291	0.000514842	0.0037326
ath-miR157b-3p	MIMAT0031871	NC_003070.9	24921175	24921195	+	4724.19	-3.91862	-7.29514	2.98343e-13	1.73039e-11
ath-miR775	MIMAT0003934	NC_003070.9	29422546	29422565	+	40.553	-3.45	-3.77529	0.000159819	0.00154492
ath-miR833a-5p	MIMAT0004252	NC_003070.9	29525204	29525225	+	62.8078	-6.56342	-4.62637	3.72137e-06	6.16684e-05
ath-miR396a-3p	MIMAT0031908	NC_003071.7	4142331	4142351	-	39320.4	-4.778	-6.06899	1.28713e-09	2.71468e-08
ath-miR5995b	MIMAT0023518	NC_003071.7	10026979	10026999	+	17.8536	-2.72567	-2.80409	0.00504592	0.0243886
ath-miR166a-3p	MIMAT0000189	NC_003071.7	19176241	19176261	+	3338.9	-3.56617	-6.32755	2.49076e-10	6.42063e-09
ath-miR403-3p	MIMAT0001004	NC_003071.7	19415154	19415174	+	9138.51	-2.18474	-3.33189	0.000862583	0.00555887
ath-miR167c-5p	MIMAT0001018	NC_003074.8	1306750	1306770	-	174.924	-1.48179	-2.6586	0.00784658	0.0350078
ath-miR158a-5p	MIMAT0031873	NC_003074.8	3366391	3366411	-	6521.57	-2.02318	-3.57433	0.000351123	0.00292231
ath-miR157c-3p	MIMAT0031872	NC_003074.8	6244527	6244547	-	28442.1	-4.07536	-7.602	2.91584e-14	3.38237e-12
ath-miR868-5p	MIMAT0020355	NC_003074.8	6488287	6488307	+	5.36724	-5.50992	-2.83286	0.0046134	0.0232676
ath-miR171a-5p	MIMAT0031888	NC_003074.8	19073452	19073472	+	546.858	-2.36239	-4.39581	1.10361e-05	0.000169552
ath-miR827	MIMAT0004243	NC_003074.8	22122811	22122831	-	802.505	-2.92105	-3.11218	0.0018571	0.0110473
ath-miR166b-3p	MIMAT0000190	NC_003074.8	22922301	22922321	+	3293.64	-3.57181	-6.4447	1.15831e-10	4.47881e-09
ath-miR165b	MIMAT0000188	NC_003075.7	369856	369876	-	3706.89	-3.86224	-7.50384	6.19757e-14	4.79278e-12
ath-miR447a.2-3p	MIMAT0020345	NC_003075.7	1528148	1528168	-	213.058	-3.19054	-5.34272	9.15637e-08	1.77023e-06
ath-miR841b-3p	MIMAT0017742	NC_003075.7	2184420	2184440	+	35.4866	-3.43105	-3.54848	0.000387458	0.00297425
ath-miR397a	MIMAT0000946	NC_003075.7	2625960	2625980	+	2897.05	-1.69823	-2.83375	0.00460055	0.0232676
ath-miR8179	MIMAT0032778	NC_003075.7	7161930	7161950	-	45.7048	-2.86563	-3.02489	0.0024872	0.0136323
ath-miR824-5p	MIMAT0004277	NC_003075.7	12625128	12625148	+	10082.7	-2.4157	-4.16048	3.17583e-05	0.000393604
ath-miR164b-3p	MIMAT0031878	NC_003076.8	287716	287736	+	512.811	-2.48469	-4.02314	5.74283e-05	0.000634446
ath-miR166c	MIMAT0000191	NC_003076.8	2838737	2838757	+	3312.4	-3.55229	-6.23822	4.42565e-10	1.02675e-08
ath-miR166d	MIMAT0000192	NC_003076.8	2840708	2840728	+	3280.93	-3.56146	-6.39993	1.5545e-10	5.15206e-09
ath-miR156d-3p	MIMAT0031868	NC_003076.8	3456643	3456665	-	9059.35	-1.58883	-3.02013	0.00252668	0.0136323
ath-miR5629	MIMAT0022388	NC_003076.8	3802933	3802954	+	10.9654	-4.14986	-2.5472	0.0108592	0.044199
ath-miR1888a	MIMAT0007855	NC_003076.8	7168879	7168899	+	46.4979	-2.62533	-3.54179	0.000397421	0.00297425
ath-miR3434-5p	MIMAT0017737	NC_003076.8	7583305	7583324	-	13.8882	-3.33323	-2.7199	0.00653023	0.0303003
ath-miR166f	MIMAT0000194	NC_003076.8	17516378	17516398	+	3371.39	-3.59211	-6.34556	2.21618e-10	6.42063e-09
ath-miR160c-3p	MIMAT0031875	NC_003076.8	19009095	19009115	-	164.332	-3.05736	-4.00176	6.28724e-05	0.000663018
ath-miR166g	MIMAT0000195	NC_003076.8	25504882	25504902	+	3296.89	-3.59082	-6.45528	1.08016e-10	4.47881e-09

## Sheet: Table S4
Table S4. Significantly upregulated microRNAs after dsCHS treatment compared to water and dsNPTII treatment (adjusted p < 0.05)
miRNA ID	miRBase ID	NCBI accession number	Start	End	Strand	baseMean	log2FoldChange	Wald statistic	p-value	adjusted p-value
ath-miR171b-3p	MIMAT0000920	NC_003070.9	3961367	3961387	-	608.651	1.43437	2.6152	0.00891747	0.0385374
ath-miR395b	MIMAT0000939	NC_003070.9	9364540	9364560	+	28.6305	2.20019	2.74209	0.00610495	0.028905
ath-miR171c-3p	MIMAT0000921	NC_003070.9	22930095	22930115	-	602.852	1.39521	2.53143	0.0113598	0.044669
ath-miR395d	MIMAT0000941	NC_003070.9	26269989	26270009	-	143.709	1.58742	2.57862	0.00991948	0.0416562
ath-miR858b	MIMAT0022417	NC_003070.9	26772907	26772927	+	708.497	1.40552	2.57393	0.0100549	0.0416562
ath-miR835-5p	MIMAT0004255	NC_003070.9	28544784	28544804	-	5.15049	6.40184	3.57876	0.000345224	0.00292231
ath-miR402	MIMAT0001003	NC_003070.9	29016586	29016607	+	64.3059	1.60678	2.68389	0.00727703	0.0331034
ath-miR398a-5p	MIMAT0031910	NC_003071.7	1040948	1040968	+	106.876	2.36937	4.03324	5.50133e-05	0.000634446
ath-miR398a-3p	MIMAT0000948	NC_003071.7	1041012	1041032	+	765.552	2.11309	4.15707	3.22348e-05	0.000393604
ath-miR172a	MIMAT0000203	NC_003071.7	11942918	11942938	-	915.172	2.44848	3.42958	0.000604514	0.00424992
ath-miR390a-5p	MIMAT0000931	NC_003071.7	16061971	16061991	+	4282.16	1.70687	3.09587	0.00196238	0.0111042
ath-miR319c	MIMAT0001016	NC_003071.7	17029870	17029890	+	679.394	2.03225	3.98988	6.61064e-05	0.000666813
ath-miR164a	MIMAT0000185	NC_003071.7	19520770	19520790	+	1415.21	2.04537	3.29961	0.000968202	0.00607089
ath-miR173-5p	MIMAT0000206	NC_003074.8	8236161	8236182	+	679.164	2.56245	4.38323	1.16932e-05	0.000169552
ath-miR173-3p	MIMAT0022843	NC_003074.8	8236227	8236247	+	72.366	1.86674	2.80793	0.00498603	0.0243886
ath-miR171a-3p	MIMAT0000202	NC_003074.8	19073521	19073541	+	369.839	2.3989	3.60131	0.000316612	0.00292231
ath-miR164b-5p	MIMAT0000186	NC_003076.8	287586	287606	+	1398.57	2.08512	3.26055	0.00111197	0.00678885
ath-miR172b-3p	MIMAT0000205	NC_003076.8	1188211	1188231	-	921.04	2.32573	3.42138	0.00062305	0.0042514
ath-miR398b-3p	MIMAT0000949	NC_003076.8	4691107	4691127	+	29435.6	1.90477	3.57317	0.000352692	0.00292231
ath-miR398c-3p	MIMAT0000950	NC_003076.8	4694778	4694798	+	29456.2	1.89414	3.55897	0.000372309	0.00297425
ath-miR396b-5p	MIMAT0000945	NC_003076.8	13611808	13611828	+	18335.3	1.62279	2.6132	0.00896992	0.0385374
ath-miR390b-5p	MIMAT0000932	NC_003076.8	23636961	23636981	+	4258.39	1.71066	3.09851	0.00194496	0.0111042
ath-miR172e-3p	MIMAT0001019	NC_003076.8	23988566	23988586	+	37.8556	2.23411	2.53756	0.011163	0.0446519
ath-miR170-3p	MIMAT0000201	NC_003076.8	26411594	26411614	-	202.05	1.74427	2.98445	0.00284093	0.0149795

## Sheet: Table S5
Table S5. Significantly upregulated microRNAs after both dsCHS and dsNPTII dsRNA treatments compared to water treatment (adjusted p < 0.05)
miRNA ID	miRBase ID	NCBI accession number	Start	End	Strand	baseMean	log2FoldChange	Wald statistic	p-value	adjusted p-value
ath-miR396a-5p	MIMAT0000944	NC_003071.7	4142443	4142463	-	73832	4.49789	5.34763	8.9111e-08	2.67333e-05

## Sheet: Table S6
Table S6. Targets of significantly downregulated microRNAs after dsCHS treatment compared to water and dsNPTII treatment according to the TarDB database
miRNA ID	miRBase ID	miRNA log2FoldChange	Target ID (TAIR database)	Type	Short description	Curator summary	Computational description
ath-miR165a-3p	MIMAT0000187	-3.95816	AT5G60690.1	protein_coding	Homeobox-leucine zipper family protein / lipid-binding START domain-containing protein	REVOLUTA regulates meristem initiation at lateral positions. a member of a small homeodomain-leucine zipper family. Has overlapping functions with PHAVOLUTA and PHABULOSA.	REVOLUTA (REV); CONTAINS InterPro DOMAIN/s: Homeobox (InterPro:IPR001356), Homeodomain-like (InterPro:IPR009057), Lipid-binding START (InterPro:IPR002913), MEKHLA (InterPro:IPR013978), Homeodomain-related (InterPro:IPR012287); BEST Arabidopsis thaliana protein match is: Homeobox-leucine zipper family protein / lipid-binding START domain-containing protein (TAIR:AT2G34710.1); Has 1807 Blast hits t…
ath-miR165a-3p	MIMAT0000187	-3.95816	AT1G30490.1	protein_coding	Homeobox-leucine zipper family protein / lipid-binding START domain-containing protein	Dominant PHV mutations cause transformation of abaxial leaf fates into adaxial leaf fates. Has overlapping functions with PHABULOSA, REVOLUTA and CORONA/ATHB15 in patterning the apical portion of the embryo. Encodes a member of HD-Zip family which contains homeodomain-leucine zipper domains and domain similar to a mammalian sterol binding domain.	PHAVOLUTA (PHV); CONTAINS InterPro DOMAIN/s: Homeobox (InterPro:IPR001356), Homeodomain-like (InterPro:IPR009057), Lipid-binding START (InterPro:IPR002913), MEKHLA (InterPro:IPR013978), Homeodomain-related (InterPro:IPR012287); BEST Arabidopsis thaliana protein match is: Homeobox-leucine zipper family protein / lipid-binding START domain-containing protein (TAIR:AT2G34710.1); Has 3472 Blast hits …
ath-miR165a-3p	MIMAT0000187	-3.95816	AT2G34710.1	protein_coding	Homeobox-leucine zipper family protein / lipid-binding START domain-containing protein	Dominant PHB mutations cause transformation of abaxial leaf fates into adaxial leaf fates. Encodes a member of HD-Zip family which contains homeodomain-leucine zipper domains and domain similar to a mammalian sterol binding domain. Has overlapping functions with PHAVOLUTA, REVOLUTA and CORONA.	PHABULOSA (PHB); CONTAINS InterPro DOMAIN/s: Homeobox (InterPro:IPR001356), Homeodomain-like (InterPro:IPR009057), Lipid-binding START (InterPro:IPR002913), MEKHLA (InterPro:IPR013978), Homeodomain-related (InterPro:IPR012287); BEST Arabidopsis thaliana protein match is: Homeobox-leucine zipper family protein / lipid-binding START domain-containing protein (TAIR:AT1G30490.1); Has 3393 Blast hits …
ath-miR165a-3p	MIMAT0000187	-3.95816	AT1G52150.2	protein_coding	Homeobox-leucine zipper family protein / lipid-binding START domain-containing protein	Member of the class III HD-ZIP protein family. Contains homeodomain and leucine zipper domain. Critical for vascular development and negatively regulates vascular cell differentiation.	ATHB-15; CONTAINS InterPro DOMAIN/s: Homeobox (InterPro:IPR001356), Homeodomain-like (InterPro:IPR009057), Lipid-binding START (InterPro:IPR002913), MEKHLA (InterPro:IPR013978), Homeodomain-related (InterPro:IPR012287); BEST Arabidopsis thaliana protein match is: homeobox gene 8 (TAIR:AT4G32880.1); Has 3139 Blast hits to 3068 proteins in 257 species: Archae - 0; Bacteria - 18; Metazoa - 766; Fung…
ath-miR165a-3p	MIMAT0000187	-3.95816	AT4G32880.1	protein_coding	homeobox gene 8	member of homeodomain-leucine zipper family, acting as a differentiation-promoting transcription factor of the vascular meristems.	homeobox gene 8 (HB-8); CONTAINS InterPro DOMAIN/s: Basic-leucine zipper (bZIP) transcription factor (InterPro:IPR004827), Homeobox (InterPro:IPR001356), Homeodomain-like (InterPro:IPR009057), Lipid-binding START (InterPro:IPR002913), MEKHLA (InterPro:IPR013978), Homeodomain-related (InterPro:IPR012287); BEST Arabidopsis thaliana protein match is: Homeobox-leucine zipper family protein / lipid-bi…
ath-miR165a-3p	MIMAT0000187	-3.95816	AT1G52150.1	protein_coding	Homeobox-leucine zipper family protein / lipid-binding START domain-containing protein	Member of the class III HD-ZIP protein family. Contains homeodomain and leucine zipper domain. Critical for vascular development and negatively regulates vascular cell differentiation.	ATHB-15; CONTAINS InterPro DOMAIN/s: Homeobox (InterPro:IPR001356), Homeodomain-like (InterPro:IPR009057), Lipid-binding START (InterPro:IPR002913), MEKHLA (InterPro:IPR013978), Homeodomain-related (InterPro:IPR012287); BEST Arabidopsis thaliana protein match is: homeobox gene 8 (TAIR:AT4G32880.1); Has 3146 Blast hits to 3075 proteins in 258 species: Archae - 0; Bacteria - 18; Metazoa - 766; Fung…
ath-miR165a-3p	MIMAT0000187	-3.95816	AT1G52150.3	protein_coding	Homeobox-leucine zipper family protein / lipid-binding START domain-containing protein	Member of the class III HD-ZIP protein family. Contains homeodomain and leucine zipper domain. Critical for vascular development and negatively regulates vascular cell differentiation.	ATHB-15; CONTAINS InterPro DOMAIN/s: Homeobox (InterPro:IPR001356), Homeodomain-like (InterPro:IPR009057), Lipid-binding START (InterPro:IPR002913), MEKHLA (InterPro:IPR013978), Homeodomain-related (InterPro:IPR012287); BEST Arabidopsis thaliana protein match is: homeobox gene 8 (TAIR:AT4G32880.1); Has 3126 Blast hits to 3055 proteins in 249 species: Archae - 0; Bacteria - 0; Metazoa - 767; Fungi…
ath-miR165a-3p	MIMAT0000187	-3.95816	AT1G30370.1	protein_coding	alpha/beta-Hydrolases superfamily protein		alpha/beta-Hydrolases superfamily protein; FUNCTIONS IN: triglyceride lipase activity; INVOLVED IN: lipid metabolic process; EXPRESSED IN: root; CONTAINS InterPro DOMAIN/s: Lipase, class 3 (InterPro:IPR002921); BEST Arabidopsis thaliana protein match is: alpha/beta-Hydrolases superfamily protein (TAIR:AT1G06800.1); Has 1971 Blast hits to 1966 proteins in 378 species: Archae - 0; Bacteria - 534; M…
ath-miR171b-5p	MIMAT0031899	-2.61034	AT3G62390.1	protein_coding	TRICHOME BIREFRINGENCE-LIKE 6	Encodes a member of the TBL (TRICHOME BIREFRINGENCE-LIKE) gene family containing a plant-specific DUF231 (domain of unknown function) domain. TBL gene family has 46 members, two of which (TBR/AT5G06700 and TBL3/AT5G01360) have been shown to be involved in the synthesis and deposition of secondary wall cellulose, presumably by influencing the esterification state of pectic polymers. A nomenclature…	TRICHOME BIREFRINGENCE-LIKE 6 (TBL6); CONTAINS InterPro DOMAIN/s: Protein of unknown function DUF231, plant (InterPro:IPR004253); BEST Arabidopsis thaliana protein match is: Plant protein of unknown function (DUF828) (TAIR:AT3G12060.1); Has 1344 Blast hits to 1327 proteins in 28 species: Archae - 0; Bacteria - 0; Metazoa - 0; Fungi - 0; Plants - 1344; Viruses - 0; Other Eukaryotes - 0 (source: NC…
ath-miR171b-5p	MIMAT0031899	-2.61034	AT3G46340.1	protein_coding	Leucine-rich repeat protein kinase family protein		Leucine-rich repeat protein kinase family protein; FUNCTIONS IN: kinase activity; INVOLVED IN: protein amino acid phosphorylation; LOCATED IN: endomembrane system; EXPRESSED IN: hypocotyl, flower, pedicel; EXPRESSED DURING: 4 anthesis, petal differentiation and expansion stage; CONTAINS InterPro DOMAIN/s: Protein kinase, ATP binding site (InterPro:IPR017441), Protein kinase, catalytic domain (Int…
ath-miR171b-5p	MIMAT0031899	-2.61034	AT5G36180.1	protein_coding	serine carboxypeptidase-like 1		serine carboxypeptidase-like 1 (scpl1); FUNCTIONS IN: serine-type carboxypeptidase activity; INVOLVED IN: proteolysis; LOCATED IN: endomembrane system; CONTAINS InterPro DOMAIN/s: Peptidase S10, serine carboxypeptidase (InterPro:IPR001563); BEST Arabidopsis thaliana protein match is: serine carboxypeptidase-like 2 (TAIR:AT1G73300.1); Has 30201 Blast hits to 17322 proteins in 780 species: Archae -…
ath-miR171b-5p	MIMAT0031899	-2.61034	AT1G73300.1	protein_coding	serine carboxypeptidase-like 2		serine carboxypeptidase-like 2 (scpl2); FUNCTIONS IN: serine-type carboxypeptidase activity; INVOLVED IN: proteolysis; LOCATED IN: endomembrane system; CONTAINS InterPro DOMAIN/s: Peptidase S10, serine carboxypeptidase (InterPro:IPR001563); BEST Arabidopsis thaliana protein match is: serine carboxypeptidase-like 1 (TAIR:AT5G36180.1); Has 4062 Blast hits to 3951 proteins in 474 species: Archae - 0…
ath-miR171b-5p	MIMAT0031899	-2.61034	AT1G73270.1	protein_coding	serine carboxypeptidase-like 6		serine carboxypeptidase-like 6 (scpl6); FUNCTIONS IN: serine-type carboxypeptidase activity; INVOLVED IN: proteolysis; LOCATED IN: endomembrane system; EXPRESSED IN: root; CONTAINS InterPro DOMAIN/s: Peptidase S10, serine carboxypeptidase (InterPro:IPR001563); BEST Arabidopsis thaliana protein match is: serine carboxypeptidase-like 3 (TAIR:AT1G73280.1); Has 3982 Blast hits to 3889 proteins in 444…
ath-miR830-5p	MIMAT0004247	-2.61315	NA	NA	NA	NA	NA
ath-miR400	MIMAT0001001	-2.6035	AT1G64583.1	protein_coding	Tetratricopeptide repeat (TPR)-like superfamily protein		Tetratricopeptide repeat (TPR)-like superfamily protein; CONTAINS InterPro DOMAIN/s: Pentatricopeptide repeat (InterPro:IPR002885); BEST Arabidopsis thaliana protein match is: Pentatricopeptide repeat (PPR) superfamily protein (TAIR:AT1G64580.1).
ath-miR400	MIMAT0001001	-2.6035	AT3G15840.4	protein_coding	post-illumination chlorophyll fluorescence increase	Encodes a chloroplast-targeted protein localized in the stroma that is a novel component essential for NDH-mediated non-photochemical reduction of the plastoquinone pool in chlororespiratory electron transport.	post-illumination chlorophyll fluorescence increase (PIFI); FUNCTIONS IN: molecular_function unknown; INVOLVED IN: chlororespiration; LOCATED IN: thylakoid, chloroplast stroma, chloroplast; EXPRESSED IN: 21 plant structures; EXPRESSED DURING: 13 growth stages; Has 30201 Blast hits to 17322 proteins in 780 species: Archae - 12; Bacteria - 1396; Metazoa - 17338; Fungi - 3422; Plants - 5037; Viruses…
ath-miR400	MIMAT0001001	-2.6035	AT3G15840.1	protein_coding	post-illumination chlorophyll fluorescence increase	Encodes a chloroplast-targeted protein localized in the stroma that is a novel component essential for NDH-mediated non-photochemical reduction of the plastoquinone pool in chlororespiratory electron transport.	post-illumination chlorophyll fluorescence increase (PIFI); FUNCTIONS IN: molecular_function unknown; INVOLVED IN: chlororespiration; LOCATED IN: thylakoid, chloroplast stroma, chloroplast; EXPRESSED IN: 21 plant structures; EXPRESSED DURING: 13 growth stages; Has 53 Blast hits to 53 proteins in 14 species: Archae - 0; Bacteria - 0; Metazoa - 0; Fungi - 0; Plants - 49; Viruses - 0; Other Eukaryot…
ath-miR400	MIMAT0001001	-2.6035	AT3G15840.2	protein_coding	post-illumination chlorophyll fluorescence increase	Encodes a chloroplast-targeted protein localized in the stroma that is a novel component essential for NDH-mediated non-photochemical reduction of the plastoquinone pool in chlororespiratory electron transport.	post-illumination chlorophyll fluorescence increase (PIFI); FUNCTIONS IN: molecular_function unknown; INVOLVED IN: chlororespiration; LOCATED IN: thylakoid, chloroplast stroma, chloroplast; EXPRESSED IN: 21 plant structures; EXPRESSED DURING: 13 growth stages; Has 35333 Blast hits to 34131 proteins in 2444 species: Archae - 798; Bacteria - 22429; Metazoa - 974; Fungi - 991; Plants - 531; Viruses …
ath-miR400	MIMAT0001001	-2.6035	AT3G15840.5	protein_coding	post-illumination chlorophyll fluorescence increase	Encodes a chloroplast-targeted protein localized in the stroma that is a novel component essential for NDH-mediated non-photochemical reduction of the plastoquinone pool in chlororespiratory electron transport.	post-illumination chlorophyll fluorescence increase (PIFI); FUNCTIONS IN: molecular_function unknown; INVOLVED IN: chlororespiration; LOCATED IN: chloroplast stroma; EXPRESSED IN: 21 plant structures; EXPRESSED DURING: 13 growth stages.
ath-miR400	MIMAT0001001	-2.6035	AT3G15840.3	protein_coding	post-illumination chlorophyll fluorescence increase	Encodes a chloroplast-targeted protein localized in the stroma that is a novel component essential for NDH-mediated non-photochemical reduction of the plastoquinone pool in chlororespiratory electron transport.	post-illumination chlorophyll fluorescence increase (PIFI); FUNCTIONS IN: molecular_function unknown; INVOLVED IN: chlororespiration; LOCATED IN: thylakoid, chloroplast stroma, chloroplast; EXPRESSED IN: 21 plant structures; EXPRESSED DURING: 13 growth stages; Has 35333 Blast hits to 34131 proteins in 2444 species: Archae - 798; Bacteria - 22429; Metazoa - 974; Fungi - 991; Plants - 531; Viruses …
ath-miR400	MIMAT0001001	-2.6035	AT1G22960.1	protein_coding	Pentatricopeptide repeat (PPR) superfamily protein		Pentatricopeptide repeat (PPR) superfamily protein; CONTAINS InterPro DOMAIN/s: Pentatricopeptide repeat (InterPro:IPR002885); BEST Arabidopsis thaliana protein match is: Tetratricopeptide repeat (TPR)-like superfamily protein (TAIR:AT5G01110.1); Has 58924 Blast hits to 14815 proteins in 307 species: Archae - 4; Bacteria - 65; Metazoa - 926; Fungi - 1075; Plants - 54939; Viruses - 0; Other Eukary…
ath-miR400	MIMAT0001001	-2.6035	AT1G62590.1	protein_coding	pentatricopeptide (PPR) repeat-containing protein		pentatricopeptide (PPR) repeat-containing protein; CONTAINS InterPro DOMAIN/s: Pentatricopeptide repeat (InterPro:IPR002885); BEST Arabidopsis thaliana protein match is: Pentatricopeptide repeat (PPR) superfamily protein (TAIR:AT1G63330.1); Has 66706 Blast hits to 15368 proteins in 309 species: Archae - 3; Bacteria - 71; Metazoa - 1158; Fungi - 1331; Plants - 61521; Viruses - 0; Other Eukaryotes …
ath-miR400	MIMAT0001001	-2.6035	AT1G62670.1	protein_coding	rna processing factor 2	Encodes a pentatricopeptide repeat protein required for 5' end processing of nad9 and cox3 mRNAs in mitochondria.	rna processing factor 2 (RPF2); CONTAINS InterPro DOMAIN/s: Pentatricopeptide repeat (InterPro:IPR002885); BEST Arabidopsis thaliana protein match is: Tetratricopeptide repeat (TPR)-like superfamily protein (TAIR:AT1G62930.1); Has 71790 Blast hits to 15506 proteins in 316 species: Archae - 6; Bacteria - 84; Metazoa - 1433; Fungi - 1460; Plants - 65974; Viruses - 0; Other Eukaryotes - 2833 (source…
ath-miR400	MIMAT0001001	-2.6035	AT1G63330.1	protein_coding	Pentatricopeptide repeat (PPR) superfamily protein		Pentatricopeptide repeat (PPR) superfamily protein; CONTAINS InterPro DOMAIN/s: Pentatricopeptide repeat (InterPro:IPR002885); BEST Arabidopsis thaliana protein match is: pentatricopeptide (PPR) repeat-containing protein (TAIR:AT1G62590.1); Has 64592 Blast hits to 15428 proteins in 305 species: Archae - 4; Bacteria - 72; Metazoa - 1099; Fungi - 1181; Plants - 59820; Viruses - 0; Other Eukaryotes …
ath-miR400	MIMAT0001001	-2.6035	AT1G63130.1	protein_coding	Tetratricopeptide repeat (TPR)-like superfamily protein	Transacting siRNA generating locus. Its derived siR9as targets AT1G62930 for cleavage. Itself is targeted by TAS2-derived ta-siR2140 for cleavage.	Tetratricopeptide repeat (TPR)-like superfamily protein; INVOLVED IN: biological_process unknown; LOCATED IN: mitochondrion; EXPRESSED IN: 23 plant structures; EXPRESSED DURING: 13 growth stages; CONTAINS InterPro DOMAIN/s: Pentatricopeptide repeat (InterPro:IPR002885); BEST Arabidopsis thaliana protein match is: Pentatricopeptide repeat (PPR) superfamily protein (TAIR:AT1G62910.1); Has 68218 Bla…
ath-miR400	MIMAT0001001	-2.6035	AT1G62930.1	protein_coding	Tetratricopeptide repeat (TPR)-like superfamily protein		Tetratricopeptide repeat (TPR)-like superfamily protein; CONTAINS InterPro DOMAIN/s: Pentatricopeptide repeat (InterPro:IPR002885); BEST Arabidopsis thaliana protein match is: Tetratricopeptide repeat (TPR)-like superfamily protein (TAIR:AT1G63130.1); Has 70585 Blast hits to 15409 proteins in 318 species: Archae - 8; Bacteria - 85; Metazoa - 1384; Fungi - 1397; Plants - 64906; Viruses - 0; Other …
ath-miR400	MIMAT0001001	-2.6035	AT5G16640.1	protein_coding	Pentatricopeptide repeat (PPR) superfamily protein		Pentatricopeptide repeat (PPR) superfamily protein; CONTAINS InterPro DOMAIN/s: Pentatricopeptide repeat (InterPro:IPR002885); BEST Arabidopsis thaliana protein match is: Pentatricopeptide repeat (PPR) superfamily protein (TAIR:AT1G62680.1); Has 1807 Blast hits to 1807 proteins in 277 species: Archae - 0; Bacteria - 0; Metazoa - 736; Fungi - 347; Plants - 385; Viruses - 0; Other Eukaryotes - 339 …
ath-miR400	MIMAT0001001	-2.6035	AT1G62720.1	protein_coding	Pentatricopeptide repeat (PPR-like) superfamily protein		Pentatricopeptide repeat (PPR-like) superfamily protein; CONTAINS InterPro DOMAIN/s: Pentatricopeptide repeat (InterPro:IPR002885); BEST Arabidopsis thaliana protein match is: Pentatricopeptide repeat (PPR) superfamily protein (TAIR:AT1G62680.1); Has 62070 Blast hits to 15065 proteins in 304 species: Archae - 4; Bacteria - 67; Metazoa - 643; Fungi - 921; Plants - 58400; Viruses - 0; Other Eukaryo…
ath-miR400	MIMAT0001001	-2.6035	AT1G07590.1	protein_coding	Tetratricopeptide repeat (TPR)-like superfamily protein		Tetratricopeptide repeat (TPR)-like superfamily protein; INVOLVED IN: response to cadmium ion; LOCATED IN: mitochondrion; EXPRESSED IN: 12 plant structures; EXPRESSED DURING: 4 anthesis, F mature embryo stage, petal differentiation and expansion stage, E expanded cotyledon stage, D bilateral stage; CONTAINS InterPro DOMAIN/s: Pentatricopeptide repeat (InterPro:IPR002885); BEST Arabidopsis thalian…
ath-miR400	MIMAT0001001	-2.6035	AT1G62910.1	protein_coding	Pentatricopeptide repeat (PPR) superfamily protein		Pentatricopeptide repeat (PPR) superfamily protein; CONTAINS InterPro DOMAIN/s: Pentatricopeptide repeat (InterPro:IPR002885); BEST Arabidopsis thaliana protein match is: Tetratricopeptide repeat (TPR)-like superfamily protein (TAIR:AT1G63150.1); Has 124657 Blast hits to 15540 proteins in 305 species: Archae - 10; Bacteria - 122; Metazoa - 2303; Fungi - 2464; Plants - 114740; Viruses - 0; Other E…
ath-miR400	MIMAT0001001	-2.6035	AT5G39710.1	protein_coding	Tetratricopeptide repeat (TPR)-like superfamily protein		EMBRYO DEFECTIVE 2745 (EMB2745); CONTAINS InterPro DOMAIN/s: Pentatricopeptide repeat (InterPro:IPR002885); BEST Arabidopsis thaliana protein match is: Pentatricopeptide repeat (PPR) superfamily protein (TAIR:AT5G55840.1); Has 65335 Blast hits to 15466 proteins in 320 species: Archae - 6; Bacteria - 88; Metazoa - 1398; Fungi - 1479; Plants - 59659; Viruses - 0; Other Eukaryotes - 2705 (source: NC…
ath-miR400	MIMAT0001001	-2.6035	AT3G06130.1	protein_coding	Heavy metal transport/detoxification superfamily protein		Heavy metal transport/detoxification superfamily protein ; FUNCTIONS IN: metal ion binding; INVOLVED IN: metal ion transport; LOCATED IN: cell wall; EXPRESSED IN: 21 plant structures; EXPRESSED DURING: 13 growth stages; CONTAINS InterPro DOMAIN/s: Heavy metal transport/detoxification protein (InterPro:IPR006121); BEST Arabidopsis thaliana protein match is: Heavy metal transport/detoxification sup…
ath-miR400	MIMAT0001001	-2.6035	AT3G06130.2	protein_coding	Heavy metal transport/detoxification superfamily protein		Heavy metal transport/detoxification superfamily protein ; FUNCTIONS IN: metal ion binding; INVOLVED IN: metal ion transport; EXPRESSED IN: 21 plant structures; EXPRESSED DURING: 13 growth stages; CONTAINS InterPro DOMAIN/s: Heavy metal transport/detoxification protein (InterPro:IPR006121); BEST Arabidopsis thaliana protein match is: Heavy metal transport/detoxification superfamily protein (TAIR:…
ath-miR400	MIMAT0001001	-2.6035	AT1G59750.1	protein_coding	auxin response factor 1	Encodes a member of the auxin response factor family. ARFs bind to the cis element 5'-TGTCTC-3' ARFs mediate changes in gene expression in response to auxin. ARF's form heterodimers with IAA/AUX genes. ARF1 enhances mutant phenotypes of ARF2 and may act with ARF2 to control aspects of maturation and senescence.ARF1:LUC and 3xHA:ARF1 proteins have a half-life of ~3-4 hours and their degradation is…	auxin response factor 1 (ARF1); CONTAINS InterPro DOMAIN/s: Aux/IAA-ARF-dimerisation (InterPro:IPR011525), Transcriptional factor B3 (InterPro:IPR003340), AUX/IAA protein (InterPro:IPR003311), Auxin response factor (InterPro:IPR010525); BEST Arabidopsis thaliana protein match is: auxin response factor 11 (TAIR:AT2G46530.1); Has 2491 Blast hits to 2147 proteins in 119 species: Archae - 0; Bacteria…
ath-miR400	MIMAT0001001	-2.6035	AT1G59750.4	protein_coding	auxin response factor 1	Encodes a member of the auxin response factor family. ARFs bind to the cis element 5'-TGTCTC-3' ARFs mediate changes in gene expression in response to auxin. ARF's form heterodimers with IAA/AUX genes. ARF1 enhances mutant phenotypes of ARF2 and may act with ARF2 to control aspects of maturation and senescence.ARF1:LUC and 3xHA:ARF1 proteins have a half-life of ~3-4 hours and their degradation is…	auxin response factor 1 (ARF1); CONTAINS InterPro DOMAIN/s: Aux/IAA-ARF-dimerisation (InterPro:IPR011525), Transcriptional factor B3 (InterPro:IPR003340), AUX/IAA protein (InterPro:IPR003311), Auxin response factor (InterPro:IPR010525); BEST Arabidopsis thaliana protein match is: auxin response factor 11 (TAIR:AT2G46530.3).
ath-miR400	MIMAT0001001	-2.6035	AT1G59750.2	protein_coding	auxin response factor 1	Encodes a member of the auxin response factor family. ARFs bind to the cis element 5'-TGTCTC-3' ARFs mediate changes in gene expression in response to auxin. ARF's form heterodimers with IAA/AUX genes. ARF1 enhances mutant phenotypes of ARF2 and may act with ARF2 to control aspects of maturation and senescence.ARF1:LUC and 3xHA:ARF1 proteins have a half-life of ~3-4 hours and their degradation is…	auxin response factor 1 (ARF1); CONTAINS InterPro DOMAIN/s: Aux/IAA-ARF-dimerisation (InterPro:IPR011525), Transcriptional factor B3 (InterPro:IPR003340), AUX/IAA protein (InterPro:IPR003311), Auxin response factor (InterPro:IPR010525); BEST Arabidopsis thaliana protein match is: auxin response factor 11 (TAIR:AT2G46530.3); Has 2481 Blast hits to 2103 proteins in 109 species: Archae - 0; Bacteria…
ath-miR400	MIMAT0001001	-2.6035	AT1G59750.3	protein_coding	auxin response factor 1	Encodes a member of the auxin response factor family. ARFs bind to the cis element 5'-TGTCTC-3' ARFs mediate changes in gene expression in response to auxin. ARF's form heterodimers with IAA/AUX genes. ARF1 enhances mutant phenotypes of ARF2 and may act with ARF2 to control aspects of maturation and senescence.ARF1:LUC and 3xHA:ARF1 proteins have a half-life of ~3-4 hours and their degradation is…	auxin response factor 1 (ARF1); CONTAINS InterPro DOMAIN/s: Aux/IAA-ARF-dimerisation (InterPro:IPR011525), Transcriptional factor B3 (InterPro:IPR003340), AUX/IAA protein (InterPro:IPR003311), Auxin response factor (InterPro:IPR010525); BEST Arabidopsis thaliana protein match is: auxin response factor 11 (TAIR:AT2G46530.1); Has 35333 Blast hits to 34131 proteins in 2444 species: Archae - 798; Bac…
ath-miR400	MIMAT0001001	-2.6035	AT1G63400.1	protein_coding	Pentatricopeptide repeat (PPR) superfamily protein		Pentatricopeptide repeat (PPR) superfamily protein; CONTAINS InterPro DOMAIN/s: Pentatricopeptide repeat (InterPro:IPR002885); BEST Arabidopsis thaliana protein match is: pentatricopeptide (PPR) repeat-containing protein (TAIR:AT1G62590.1); Has 69149 Blast hits to 15301 proteins in 308 species: Archae - 5; Bacteria - 75; Metazoa - 1145; Fungi - 1297; Plants - 63981; Viruses - 0; Other Eukaryotes …
ath-miR400	MIMAT0001001	-2.6035	AT2G26690.1	protein_coding	Major facilitator superfamily protein		Major facilitator superfamily protein; FUNCTIONS IN: transporter activity; INVOLVED IN: response to jasmonic acid stimulus, response to wounding; LOCATED IN: membrane; EXPRESSED IN: 22 plant structures; EXPRESSED DURING: 13 growth stages; CONTAINS InterPro DOMAIN/s: PTR2 family proton/oligopeptide symporter, conserved site (InterPro:IPR018456), Oligopeptide transporter (InterPro:IPR000109), Major…
ath-miR400	MIMAT0001001	-2.6035	AT1G79540.1	protein_coding	Pentatricopeptide repeat (PPR) superfamily protein		Pentatricopeptide repeat (PPR) superfamily protein; CONTAINS InterPro DOMAIN/s: Pentatricopeptide repeat (InterPro:IPR002885); BEST Arabidopsis thaliana protein match is: rna processing factor 2 (TAIR:AT1G62670.1); Has 52662 Blast hits to 14102 proteins in 281 species: Archae - 4; Bacteria - 51; Metazoa - 515; Fungi - 799; Plants - 49672; Viruses - 0; Other Eukaryotes - 1621 (source: NCBI BLink).
ath-miR400	MIMAT0001001	-2.6035	AT1G77405.1	protein_coding	Pentatricopeptide repeat (PPR) superfamily protein		Pentatricopeptide repeat (PPR) superfamily protein; CONTAINS InterPro DOMAIN/s: Pentatricopeptide repeat (InterPro:IPR002885); BEST Arabidopsis thaliana protein match is: Tetratricopeptide repeat (TPR)-like superfamily protein (TAIR:AT5G39710.1); Has 29650 Blast hits to 9898 proteins in 260 species: Archae - 4; Bacteria - 20; Metazoa - 223; Fungi - 306; Plants - 28152; Viruses - 0; Other Eukaryot…
ath-miR400	MIMAT0001001	-2.6035	AT1G64580.1	protein_coding	Pentatricopeptide repeat (PPR) superfamily protein		Pentatricopeptide repeat (PPR) superfamily protein; CONTAINS InterPro DOMAIN/s: Pentatricopeptide repeat (InterPro:IPR002885); BEST Arabidopsis thaliana protein match is: Pentatricopeptide repeat (PPR) superfamily protein (TAIR:AT1G06580.1); Has 112573 Blast hits to 15264 proteins in 312 species: Archae - 7; Bacteria - 103; Metazoa - 1711; Fungi - 1794; Plants - 105295; Viruses - 0; Other Eukaryo…
ath-miR400	MIMAT0001001	-2.6035	AT3G22470.1	protein_coding	Pentatricopeptide repeat (PPR) superfamily protein		Pentatricopeptide repeat (PPR) superfamily protein; CONTAINS InterPro DOMAIN/s: Pentatricopeptide repeat (InterPro:IPR002885); BEST Arabidopsis thaliana protein match is: Tetratricopeptide repeat (TPR)-like superfamily protein (TAIR:AT1G12300.1); Has 71386 Blast hits to 15586 proteins in 313 species: Archae - 4; Bacteria - 76; Metazoa - 1075; Fungi - 1368; Plants - 66381; Viruses - 0; Other Eukar…
ath-miR400	MIMAT0001001	-2.6035	AT1G63080.1	protein_coding	Pentatricopeptide repeat (PPR) superfamily protein	Transacting siRNA generating locus. Is targeted by TAS2-derived ta-siR2140 for cleavage.	Pentatricopeptide repeat (PPR) superfamily protein; INVOLVED IN: biological_process unknown; LOCATED IN: mitochondrion; EXPRESSED IN: 23 plant structures; EXPRESSED DURING: 13 growth stages; CONTAINS InterPro DOMAIN/s: Pentatricopeptide repeat (InterPro:IPR002885); BEST Arabidopsis thaliana protein match is: Tetratricopeptide repeat (TPR)-like superfamily protein (TAIR:AT1G62930.1); Has 67700 Bla…
ath-miR400	MIMAT0001001	-2.6035	AT1G06580.1	protein_coding	Pentatricopeptide repeat (PPR) superfamily protein		Pentatricopeptide repeat (PPR) superfamily protein; CONTAINS InterPro DOMAIN/s: Pentatricopeptide repeat (InterPro:IPR002885); BEST Arabidopsis thaliana protein match is: Pentatricopeptide repeat (PPR) superfamily protein (TAIR:AT1G64580.1); Has 57463 Blast hits to 14556 proteins in 285 species: Archae - 4; Bacteria - 52; Metazoa - 759; Fungi - 693; Plants - 54152; Viruses - 0; Other Eukaryotes -…
ath-miR400	MIMAT0001001	-2.6035	AT4G26680.1	protein_coding	Tetratricopeptide repeat (TPR)-like superfamily protein		Tetratricopeptide repeat (TPR)-like superfamily protein; FUNCTIONS IN: molecular_function unknown; INVOLVED IN: biological_process unknown; LOCATED IN: mitochondrion; EXPRESSED IN: seed; EXPRESSED DURING: E expanded cotyledon stage; CONTAINS InterPro DOMAIN/s: Pentatricopeptide repeat (InterPro:IPR002885); BEST Arabidopsis thaliana protein match is: Pentatricopeptide repeat (PPR-like) superfamily…
ath-miR400	MIMAT0001001	-2.6035	AT4G26680.2	protein_coding	Tetratricopeptide repeat (TPR)-like superfamily protein		Tetratricopeptide repeat (TPR)-like superfamily protein; FUNCTIONS IN: molecular_function unknown; INVOLVED IN: biological_process unknown; LOCATED IN: mitochondrion; EXPRESSED IN: seed; EXPRESSED DURING: E expanded cotyledon stage; CONTAINS InterPro DOMAIN/s: Pentatricopeptide repeat (InterPro:IPR002885); BEST Arabidopsis thaliana protein match is: Pentatricopeptide repeat (PPR-like) superfamily…
ath-miR400	MIMAT0001001	-2.6035	AT1G63070.1	protein_coding	pentatricopeptide (PPR) repeat-containing protein		pentatricopeptide (PPR) repeat-containing protein; CONTAINS InterPro DOMAIN/s: Pentatricopeptide repeat (InterPro:IPR002885); BEST Arabidopsis thaliana protein match is: Pentatricopeptide repeat (PPR) superfamily protein (TAIR:AT1G62910.1); Has 62253 Blast hits to 15158 proteins in 309 species: Archae - 5; Bacteria - 59; Metazoa - 938; Fungi - 1110; Plants - 57810; Viruses - 0; Other Eukaryotes -…
ath-miR400	MIMAT0001001	-2.6035	AT2G06000.2	protein_coding	Pentatricopeptide repeat (PPR) superfamily protein		Pentatricopeptide repeat (PPR) superfamily protein; CONTAINS InterPro DOMAIN/s: Pentatricopeptide repeat (InterPro:IPR002885); BEST Arabidopsis thaliana protein match is: Pentatricopeptide repeat (PPR-like) superfamily protein (TAIR:AT1G09900.1); Has 35333 Blast hits to 34131 proteins in 2444 species: Archae - 798; Bacteria - 22429; Metazoa - 974; Fungi - 991; Plants - 531; Viruses - 0; Other Euk…
ath-miR400	MIMAT0001001	-2.6035	AT2G06000.1	protein_coding	Pentatricopeptide repeat (PPR) superfamily protein		Pentatricopeptide repeat (PPR) superfamily protein; CONTAINS InterPro DOMAIN/s: Pentatricopeptide repeat (InterPro:IPR002885); BEST Arabidopsis thaliana protein match is: Pentatricopeptide repeat (PPR-like) superfamily protein (TAIR:AT1G09900.1); Has 50374 Blast hits to 14280 proteins in 277 species: Archae - 4; Bacteria - 40; Metazoa - 520; Fungi - 618; Plants - 47817; Viruses - 0; Other Eukaryo…
ath-miR400	MIMAT0001001	-2.6035	AT1G09900.1	protein_coding	Pentatricopeptide repeat (PPR-like) superfamily protein		Pentatricopeptide repeat (PPR-like) superfamily protein; FUNCTIONS IN: molecular_function unknown; INVOLVED IN: biological_process unknown; LOCATED IN: membrane; EXPRESSED IN: 22 plant structures; EXPRESSED DURING: 13 growth stages; CONTAINS InterPro DOMAIN/s: Pentatricopeptide repeat (InterPro:IPR002885); BEST Arabidopsis thaliana protein match is: Pentatricopeptide repeat (PPR-like) superfamily…
ath-miR400	MIMAT0001001	-2.6035	AT3G23330.1	protein_coding	Tetratricopeptide repeat (TPR)-like superfamily protein		Tetratricopeptide repeat (TPR)-like superfamily protein; CONTAINS InterPro DOMAIN/s: Pentatricopeptide repeat (InterPro:IPR002885); BEST Arabidopsis thaliana protein match is: mitochondrial editing factor 22 (TAIR:AT3G12770.1); Has 38045 Blast hits to 13879 proteins in 261 species: Archae - 0; Bacteria - 10; Metazoa - 50; Fungi - 109; Plants - 37267; Viruses - 0; Other Eukaryotes - 609 (source: N…
ath-miR400	MIMAT0001001	-2.6035	AT2G26030.1	protein_coding	F-box/RNI-like/FBD-like domains-containing protein		F-box/RNI-like/FBD-like domains-containing protein; CONTAINS InterPro DOMAIN/s: FBD (InterPro:IPR013596), F-box domain, cyclin-like (InterPro:IPR001810), F-box domain, Skp2-like (InterPro:IPR022364), FBD-like (InterPro:IPR006566), Leucine-rich repeat 2 (InterPro:IPR013101); BEST Arabidopsis thaliana protein match is: F-box/RNI-like/FBD-like domains-containing protein (TAIR:AT5G44950.1); Has 2057 …
ath-miR400	MIMAT0001001	-2.6035	AT2G26030.3	protein_coding	F-box/RNI-like/FBD-like domains-containing protein		F-box/RNI-like/FBD-like domains-containing protein; CONTAINS InterPro DOMAIN/s: FBD (InterPro:IPR013596), F-box domain, cyclin-like (InterPro:IPR001810), FBD-like (InterPro:IPR006566), F-box domain, Skp2-like (InterPro:IPR022364), Leucine-rich repeat 2 (InterPro:IPR013101); BEST Arabidopsis thaliana protein match is: F-box/RNI-like/FBD-like domains-containing protein (TAIR:AT5G44950.1); Has 35333…
ath-miR400	MIMAT0001001	-2.6035	AT5G50070.1	protein_coding	Plant invertase/pectin methylesterase inhibitor superfamily protein		Plant invertase/pectin methylesterase inhibitor superfamily protein; FUNCTIONS IN: enzyme inhibitor activity, pectinesterase inhibitor activity, pectinesterase activity; INVOLVED IN: biological_process unknown; LOCATED IN: endomembrane system; CONTAINS InterPro DOMAIN/s: Pectinesterase inhibitor (InterPro:IPR006501); BEST Arabidopsis thaliana protein match is: Plant invertase/pectin methylesteras…
ath-miR400	MIMAT0001001	-2.6035	AT5G12100.1	protein_coding	pentatricopeptide (PPR) repeat-containing protein		pentatricopeptide (PPR) repeat-containing protein; CONTAINS InterPro DOMAIN/s: Pentatricopeptide repeat (InterPro:IPR002885); BEST Arabidopsis thaliana protein match is: Pentatricopeptide repeat (PPR) superfamily protein (TAIR:AT5G65560.1); Has 1807 Blast hits to 1807 proteins in 277 species: Archae - 0; Bacteria - 0; Metazoa - 736; Fungi - 347; Plants - 385; Viruses - 0; Other Eukaryotes - 339 (…
ath-miR400	MIMAT0001001	-2.6035	AT4G19440.1	protein_coding	Tetratricopeptide repeat (TPR)-like superfamily protein		Tetratricopeptide repeat (TPR)-like superfamily protein; INVOLVED IN: biological_process unknown; EXPRESSED IN: 19 plant structures; EXPRESSED DURING: 10 growth stages; CONTAINS InterPro DOMAIN/s: Pentatricopeptide repeat (InterPro:IPR002885); BEST Arabidopsis thaliana protein match is: Pentatricopeptide repeat (PPR) superfamily protein (TAIR:AT5G55840.1); Has 30201 Blast hits to 17322 proteins i…
ath-miR400	MIMAT0001001	-2.6035	AT4G19440.2	protein_coding	Tetratricopeptide repeat (TPR)-like superfamily protein		Tetratricopeptide repeat (TPR)-like superfamily protein; INVOLVED IN: biological_process unknown; EXPRESSED IN: 18 plant structures; EXPRESSED DURING: 10 growth stages; CONTAINS InterPro DOMAIN/s: Pentatricopeptide repeat (InterPro:IPR002885); BEST Arabidopsis thaliana protein match is: Pentatricopeptide repeat (PPR) superfamily protein (TAIR:AT5G55840.1).
ath-miR400	MIMAT0001001	-2.6035	AT1G62914.1	protein_coding	pentatricopeptide (PPR) repeat-containing protein		pentatricopeptide (PPR) repeat-containing protein; CONTAINS InterPro DOMAIN/s: Pentatricopeptide repeat (InterPro:IPR002885); BEST Arabidopsis thaliana protein match is: Pentatricopeptide repeat (PPR) superfamily protein (TAIR:AT1G63400.1).
ath-miR400	MIMAT0001001	-2.6035	AT3G16710.1	protein_coding	Pentatricopeptide repeat (PPR) superfamily protein		Pentatricopeptide repeat (PPR) superfamily protein; CONTAINS InterPro DOMAIN/s: Pentatricopeptide repeat (InterPro:IPR002885); BEST Arabidopsis thaliana protein match is: Pentatricopeptide repeat (PPR-like) superfamily protein (TAIR:AT5G41170.1); Has 30201 Blast hits to 17322 proteins in 780 species: Archae - 12; Bacteria - 1396; Metazoa - 17338; Fungi - 3422; Plants - 5037; Viruses - 0; Other Eu…
ath-miR400	MIMAT0001001	-2.6035	AT5G41170.1	protein_coding	Pentatricopeptide repeat (PPR-like) superfamily protein		Pentatricopeptide repeat (PPR-like) superfamily protein; CONTAINS InterPro DOMAIN/s: Pentatricopeptide repeat (InterPro:IPR002885); BEST Arabidopsis thaliana protein match is: Pentatricopeptide repeat (PPR) superfamily protein (TAIR:AT3G16710.1); Has 1807 Blast hits to 1807 proteins in 277 species: Archae - 0; Bacteria - 0; Metazoa - 736; Fungi - 347; Plants - 385; Viruses - 0; Other Eukaryotes -…
ath-miR161.1	MIMAT0000181	-2.00399	AT1G05750.1	protein_coding	Tetratricopeptide repeat (TPR)-like superfamily protein	Encodes a pentatricopeptide repeat protein required for editing of rpoA and clpP chloroplast transcripts.	pigment defective 247 (PDE247); CONTAINS InterPro DOMAIN/s: Pentatricopeptide repeat (InterPro:IPR002885); BEST Arabidopsis thaliana protein match is: mitochondrial editing factor 21 (TAIR:AT2G20540.1); Has 41993 Blast hits to 13871 proteins in 254 species: Archae - 1; Bacteria - 18; Metazoa - 75; Fungi - 77; Plants - 41230; Viruses - 0; Other Eukaryotes - 592 (source: NCBI BLink).
ath-miR161.1	MIMAT0000181	-2.00399	AT1G63630.1	protein_coding	Tetratricopeptide repeat (TPR)-like superfamily protein		Tetratricopeptide repeat (TPR)-like superfamily protein; CONTAINS InterPro DOMAIN/s: Pentatricopeptide repeat (InterPro:IPR002885); BEST Arabidopsis thaliana protein match is: Tetratricopeptide repeat (TPR)-like superfamily protein (TAIR:AT1G63230.1); Has 61970 Blast hits to 14178 proteins in 278 species: Archae - 7; Bacteria - 38; Metazoa - 571; Fungi - 630; Plants - 59226; Viruses - 0; Other Eu…
ath-miR161.1	MIMAT0000181	-2.00399	AT1G63150.1	protein_coding	Tetratricopeptide repeat (TPR)-like superfamily protein	Transacting siRNA generating locus.	Tetratricopeptide repeat (TPR)-like superfamily protein; CONTAINS InterPro DOMAIN/s: Pentatricopeptide repeat (InterPro:IPR002885); BEST Arabidopsis thaliana protein match is: Pentatricopeptide repeat (PPR) superfamily protein (TAIR:AT1G62910.1); Has 64382 Blast hits to 15012 proteins in 312 species: Archae - 5; Bacteria - 60; Metazoa - 1057; Fungi - 1283; Plants - 59548; Viruses - 0; Other Eukar…
ath-miR161.1	MIMAT0000181	-2.00399	AT1G62910.1	protein_coding	Pentatricopeptide repeat (PPR) superfamily protein		Pentatricopeptide repeat (PPR) superfamily protein; CONTAINS InterPro DOMAIN/s: Pentatricopeptide repeat (InterPro:IPR002885); BEST Arabidopsis thaliana protein match is: Tetratricopeptide repeat (TPR)-like superfamily protein (TAIR:AT1G63150.1); Has 124657 Blast hits to 15540 proteins in 305 species: Archae - 10; Bacteria - 122; Metazoa - 2303; Fungi - 2464; Plants - 114740; Viruses - 0; Other E…
ath-miR161.1	MIMAT0000181	-2.00399	AT1G63070.1	protein_coding	pentatricopeptide (PPR) repeat-containing protein		pentatricopeptide (PPR) repeat-containing protein; CONTAINS InterPro DOMAIN/s: Pentatricopeptide repeat (InterPro:IPR002885); BEST Arabidopsis thaliana protein match is: Pentatricopeptide repeat (PPR) superfamily protein (TAIR:AT1G62910.1); Has 62253 Blast hits to 15158 proteins in 309 species: Archae - 5; Bacteria - 59; Metazoa - 938; Fungi - 1110; Plants - 57810; Viruses - 0; Other Eukaryotes -…
ath-miR161.1	MIMAT0000181	-2.00399	AT1G63130.1	protein_coding	Tetratricopeptide repeat (TPR)-like superfamily protein	Transacting siRNA generating locus. Its derived siR9as targets AT1G62930 for cleavage. Itself is targeted by TAS2-derived ta-siR2140 for cleavage.	Tetratricopeptide repeat (TPR)-like superfamily protein; INVOLVED IN: biological_process unknown; LOCATED IN: mitochondrion; EXPRESSED IN: 23 plant structures; EXPRESSED DURING: 13 growth stages; CONTAINS InterPro DOMAIN/s: Pentatricopeptide repeat (InterPro:IPR002885); BEST Arabidopsis thaliana protein match is: Pentatricopeptide repeat (PPR) superfamily protein (TAIR:AT1G62910.1); Has 68218 Bla…
ath-miR161.1	MIMAT0000181	-2.00399	AT1G62914.1	protein_coding	pentatricopeptide (PPR) repeat-containing protein		pentatricopeptide (PPR) repeat-containing protein; CONTAINS InterPro DOMAIN/s: Pentatricopeptide repeat (InterPro:IPR002885); BEST Arabidopsis thaliana protein match is: Pentatricopeptide repeat (PPR) superfamily protein (TAIR:AT1G63400.1).
ath-miR161.1	MIMAT0000181	-2.00399	AT1G62930.1	protein_coding	Tetratricopeptide repeat (TPR)-like superfamily protein		Tetratricopeptide repeat (TPR)-like superfamily protein; CONTAINS InterPro DOMAIN/s: Pentatricopeptide repeat (InterPro:IPR002885); BEST Arabidopsis thaliana protein match is: Tetratricopeptide repeat (TPR)-like superfamily protein (TAIR:AT1G63130.1); Has 70585 Blast hits to 15409 proteins in 318 species: Archae - 8; Bacteria - 85; Metazoa - 1384; Fungi - 1397; Plants - 64906; Viruses - 0; Other …
ath-miR161.1	MIMAT0000181	-2.00399	AT1G63400.1	protein_coding	Pentatricopeptide repeat (PPR) superfamily protein		Pentatricopeptide repeat (PPR) superfamily protein; CONTAINS InterPro DOMAIN/s: Pentatricopeptide repeat (InterPro:IPR002885); BEST Arabidopsis thaliana protein match is: pentatricopeptide (PPR) repeat-containing protein (TAIR:AT1G62590.1); Has 69149 Blast hits to 15301 proteins in 308 species: Archae - 5; Bacteria - 75; Metazoa - 1145; Fungi - 1297; Plants - 63981; Viruses - 0; Other Eukaryotes …
ath-miR161.1	MIMAT0000181	-2.00399	AT1G62670.1	protein_coding	rna processing factor 2	Encodes a pentatricopeptide repeat protein required for 5' end processing of nad9 and cox3 mRNAs in mitochondria.	rna processing factor 2 (RPF2); CONTAINS InterPro DOMAIN/s: Pentatricopeptide repeat (InterPro:IPR002885); BEST Arabidopsis thaliana protein match is: Tetratricopeptide repeat (TPR)-like superfamily protein (TAIR:AT1G62930.1); Has 71790 Blast hits to 15506 proteins in 316 species: Archae - 6; Bacteria - 84; Metazoa - 1433; Fungi - 1460; Plants - 65974; Viruses - 0; Other Eukaryotes - 2833 (source…
ath-miR161.1	MIMAT0000181	-2.00399	AT1G63080.1	protein_coding	Pentatricopeptide repeat (PPR) superfamily protein	Transacting siRNA generating locus. Is targeted by TAS2-derived ta-siR2140 for cleavage.	Pentatricopeptide repeat (PPR) superfamily protein; INVOLVED IN: biological_process unknown; LOCATED IN: mitochondrion; EXPRESSED IN: 23 plant structures; EXPRESSED DURING: 13 growth stages; CONTAINS InterPro DOMAIN/s: Pentatricopeptide repeat (InterPro:IPR002885); BEST Arabidopsis thaliana protein match is: Tetratricopeptide repeat (TPR)-like superfamily protein (TAIR:AT1G62930.1); Has 67700 Bla…
ath-miR161.1	MIMAT0000181	-2.00399	AT1G64100.2	protein_coding	pentatricopeptide (PPR) repeat-containing protein		pentatricopeptide (PPR) repeat-containing protein; FUNCTIONS IN: DNA binding; INVOLVED IN: regulation of transcription; EXPRESSED IN: flower, seed; EXPRESSED DURING: petal differentiation and expansion stage, E expanded cotyledon stage; CONTAINS InterPro DOMAIN/s: No apical meristem (NAM) protein (InterPro:IPR003441), Pentatricopeptide repeat (InterPro:IPR002885); BEST Arabidopsis thaliana protei…
ath-miR161.1	MIMAT0000181	-2.00399	AT1G63230.1	protein_coding	Tetratricopeptide repeat (TPR)-like superfamily protein		Tetratricopeptide repeat (TPR)-like superfamily protein; CONTAINS InterPro DOMAIN/s: Pentatricopeptide repeat (InterPro:IPR002885); BEST Arabidopsis thaliana protein match is: Tetratricopeptide repeat (TPR)-like superfamily protein (TAIR:AT1G63630.1); Has 57300 Blast hits to 14267 proteins in 286 species: Archae - 3; Bacteria - 43; Metazoa - 749; Fungi - 672; Plants - 54190; Viruses - 0; Other Eu…
ath-miR161.1	MIMAT0000181	-2.00399	AT1G63630.2	protein_coding	Tetratricopeptide repeat (TPR)-like superfamily protein		Tetratricopeptide repeat (TPR)-like superfamily protein; INVOLVED IN: biological_process unknown; LOCATED IN: cellular_component unknown; EXPRESSED IN: male gametophyte, pollen tube; EXPRESSED DURING: M germinated pollen stage; CONTAINS InterPro DOMAIN/s: Pentatricopeptide repeat (InterPro:IPR002885); BEST Arabidopsis thaliana protein match is: Tetratricopeptide repeat (TPR)-like superfamily prot…
ath-miR161.1	MIMAT0000181	-2.00399	AT1G64100.1	protein_coding	pentatricopeptide (PPR) repeat-containing protein		pentatricopeptide (PPR) repeat-containing protein; CONTAINS InterPro DOMAIN/s: Pentatricopeptide repeat (InterPro:IPR002885); BEST Arabidopsis thaliana protein match is: Tetratricopeptide repeat (TPR)-like superfamily protein (TAIR:AT1G12300.1); Has 60338 Blast hits to 14770 proteins in 304 species: Archae - 4; Bacteria - 64; Metazoa - 875; Fungi - 1011; Plants - 56325; Viruses - 0; Other Eukaryo…
ath-miR161.1	MIMAT0000181	-2.00399	AT3G16710.1	protein_coding	Pentatricopeptide repeat (PPR) superfamily protein		Pentatricopeptide repeat (PPR) superfamily protein; CONTAINS InterPro DOMAIN/s: Pentatricopeptide repeat (InterPro:IPR002885); BEST Arabidopsis thaliana protein match is: Pentatricopeptide repeat (PPR-like) superfamily protein (TAIR:AT5G41170.1); Has 30201 Blast hits to 17322 proteins in 780 species: Archae - 12; Bacteria - 1396; Metazoa - 17338; Fungi - 3422; Plants - 5037; Viruses - 0; Other Eu…
ath-miR161.1	MIMAT0000181	-2.00399	AT1G64583.1	protein_coding	Tetratricopeptide repeat (TPR)-like superfamily protein		Tetratricopeptide repeat (TPR)-like superfamily protein; CONTAINS InterPro DOMAIN/s: Pentatricopeptide repeat (InterPro:IPR002885); BEST Arabidopsis thaliana protein match is: Pentatricopeptide repeat (PPR) superfamily protein (TAIR:AT1G64580.1).
ath-miR161.1	MIMAT0000181	-2.00399	AT5G41170.1	protein_coding	Pentatricopeptide repeat (PPR-like) superfamily protein		Pentatricopeptide repeat (PPR-like) superfamily protein; CONTAINS InterPro DOMAIN/s: Pentatricopeptide repeat (InterPro:IPR002885); BEST Arabidopsis thaliana protein match is: Pentatricopeptide repeat (PPR) superfamily protein (TAIR:AT3G16710.1); Has 1807 Blast hits to 1807 proteins in 277 species: Archae - 0; Bacteria - 0; Metazoa - 736; Fungi - 347; Plants - 385; Viruses - 0; Other Eukaryotes -…
ath-miR161.1	MIMAT0000181	-2.00399	AT1G06580.1	protein_coding	Pentatricopeptide repeat (PPR) superfamily protein		Pentatricopeptide repeat (PPR) superfamily protein; CONTAINS InterPro DOMAIN/s: Pentatricopeptide repeat (InterPro:IPR002885); BEST Arabidopsis thaliana protein match is: Pentatricopeptide repeat (PPR) superfamily protein (TAIR:AT1G64580.1); Has 57463 Blast hits to 14556 proteins in 285 species: Archae - 4; Bacteria - 52; Metazoa - 759; Fungi - 693; Plants - 54152; Viruses - 0; Other Eukaryotes -…
ath-miR161.1	MIMAT0000181	-2.00399	AT2G24255.1	protein_coding			unknown protein; CONTAINS InterPro DOMAIN/s: Protein of unknown function DUF295 (InterPro:IPR005174); BEST Arabidopsis thaliana protein match is: Protein of unknown function (DUF295) (TAIR:AT1G64840.1); Has 124 Blast hits to 121 proteins in 7 species: Archae - 0; Bacteria - 0; Metazoa - 0; Fungi - 0; Plants - 124; Viruses - 0; Other Eukaryotes - 0 (source: NCBI BLink).
ath-miR161.1	MIMAT0000181	-2.00399	AT5G16640.1	protein_coding	Pentatricopeptide repeat (PPR) superfamily protein		Pentatricopeptide repeat (PPR) superfamily protein; CONTAINS InterPro DOMAIN/s: Pentatricopeptide repeat (InterPro:IPR002885); BEST Arabidopsis thaliana protein match is: Pentatricopeptide repeat (PPR) superfamily protein (TAIR:AT1G62680.1); Has 1807 Blast hits to 1807 proteins in 277 species: Archae - 0; Bacteria - 0; Metazoa - 736; Fungi - 347; Plants - 385; Viruses - 0; Other Eukaryotes - 339 …
ath-miR161.1	MIMAT0000181	-2.00399	AT5G04410.1	protein_coding	NAC domain containing protein 2	NAC family member, functions as a transcriptional activator, regulates flavonoid biosynthesis under high light.	NAC domain containing protein 2 (NAC2); CONTAINS InterPro DOMAIN/s: No apical meristem (NAM) protein (InterPro:IPR003441); BEST Arabidopsis thaliana protein match is: NAC domain containing protein 53 (TAIR:AT3G10500.1); Has 1807 Blast hits to 1807 proteins in 277 species: Archae - 0; Bacteria - 0; Metazoa - 736; Fungi - 347; Plants - 385; Viruses - 0; Other Eukaryotes - 339 (source: NCBI BLink).
ath-miR157b-3p	MIMAT0031871	-3.91862	AT4G16920.1	protein_coding	Disease resistance protein (TIR-NBS-LRR class) family		Disease resistance protein (TIR-NBS-LRR class) family; FUNCTIONS IN: transmembrane receptor activity, nucleoside-triphosphatase activity, nucleotide binding, ATP binding; INVOLVED IN: signal transduction, apoptosis, defense response, innate immune response; LOCATED IN: intrinsic to membrane; EXPRESSED IN: 18 plant structures; EXPRESSED DURING: 10 growth stages; CONTAINS InterPro DOMAIN/s: ATPase,…
ath-miR157b-3p	MIMAT0031871	-3.91862	AT4G16890.1	protein_coding	disease resistance protein (TIR-NBS-LRR class), putative	Encodes a Toll Interleukin1 receptor-nucleotide binding-Leu- rich repeat-type resistance gene (TIR-NB-LRR-type) involved in the salicylic acid-dependent defense response pathway. Mutant plants constitutively express pathogenesis-related (PR) genes and are pathogen resistant. Resistance signaling in snc1 requires EDS1, MOS3 and PAD4.	SUPPRESSOR OF NPR1-1, CONSTITUTIVE 1 (SNC1); FUNCTIONS IN: nucleotide binding; INVOLVED IN: response to auxin stimulus, defense response to bacterium, incompatible interaction, defense response, systemic acquired resistance, salicylic acid mediated signaling pathway; LOCATED IN: intrinsic to membrane; EXPRESSED IN: 24 plant structures; EXPRESSED DURING: 13 growth stages; CONTAINS InterPro DOMAIN/…
ath-miR157b-3p	MIMAT0031871	-3.91862	AT4G16950.1	protein_coding	Disease resistance protein (TIR-NBS-LRR class) family	Contains a putative nucleotide binding site and leucine-rich repeats. Similar to the plant resistance genes N and L6, and to the toll and interleukin-1 receptors. Confers resistance to Peronospora parasitica.	RECOGNITION OF PERONOSPORA PARASITICA 5 (RPP5); FUNCTIONS IN: nucleotide binding; INVOLVED IN: defense response to fungus, incompatible interaction, defense response; LOCATED IN: intrinsic to membrane; EXPRESSED IN: 24 plant structures; EXPRESSED DURING: 15 growth stages; CONTAINS InterPro DOMAIN/s: ATPase, AAA+ type, core (InterPro:IPR003593), NB-ARC (InterPro:IPR002182), Leucine-rich repeat (In…
ath-miR157b-3p	MIMAT0031871	-3.91862	AT4G16860.1	protein_coding	Disease resistance protein (TIR-NBS-LRR class) family	Confers resistance to Peronospora parasitica. RPP4 is coordinately regulated by transcriptional activation and RNA silencing.	recognition of peronospora parasitica 4 (RPP4); FUNCTIONS IN: LRR domain binding; INVOLVED IN: defense response to fungus, incompatible interaction, defense response; LOCATED IN: intrinsic to membrane; EXPRESSED IN: 22 plant structures; EXPRESSED DURING: 15 growth stages; CONTAINS InterPro DOMAIN/s: NB-ARC (InterPro:IPR002182), Leucine-rich repeat (InterPro:IPR001611), Disease resistance protein …
ath-miR157b-3p	MIMAT0031871	-3.91862	AT4G16950.2	protein_coding	Disease resistance protein (TIR-NBS-LRR class) family	Contains a putative nucleotide binding site and leucine-rich repeats. Similar to the plant resistance genes N and L6, and to the toll and interleukin-1 receptors. Confers resistance to Peronospora parasitica.	RECOGNITION OF PERONOSPORA PARASITICA 5 (RPP5); FUNCTIONS IN: nucleotide binding; INVOLVED IN: defense response to fungus, incompatible interaction, defense response; LOCATED IN: intrinsic to membrane; EXPRESSED IN: 24 plant structures; EXPRESSED DURING: 15 growth stages; CONTAINS InterPro DOMAIN/s: ATPase, AAA+ type, core (InterPro:IPR003593), NB-ARC (InterPro:IPR002182), Leucine-rich repeat (In…
ath-miR157b-3p	MIMAT0031871	-3.91862	AT1G08840.2	protein_coding	DNA replication helicase, putative		embryo defective 2411 (emb2411); FUNCTIONS IN: ATP-dependent DNA helicase activity, DNA binding, ATP binding; INVOLVED IN: DNA replication, embryo development ending in seed dormancy; LOCATED IN: chloroplast; EXPRESSED IN: 22 plant structures; EXPRESSED DURING: 13 growth stages; CONTAINS InterPro DOMAIN/s: DNA helicase, UvrD/REP type (InterPro:IPR000212), DNA replication factor Dna2 (InterPro:IPR…
ath-miR157b-3p	MIMAT0031871	-3.91862	AT1G08840.1	protein_coding	DNA replication helicase, putative		embryo defective 2411 (emb2411); FUNCTIONS IN: ATP-dependent DNA helicase activity, DNA binding, ATP binding; INVOLVED IN: DNA replication, embryo development ending in seed dormancy; LOCATED IN: chloroplast; EXPRESSED IN: 23 plant structures; EXPRESSED DURING: 13 growth stages; CONTAINS InterPro DOMAIN/s: DNA helicase, UvrD/REP type (InterPro:IPR000212), DNA replication factor Dna2 (InterPro:IPR…
ath-miR157b-3p	MIMAT0031871	-3.91862	AT1G09720.1	protein_coding	Kinase interacting (KIP1-like) family protein		Kinase interacting (KIP1-like) family protein; CONTAINS InterPro DOMAIN/s: KIP1-like (InterPro:IPR011684); BEST Arabidopsis thaliana protein match is: kinase interacting family protein (TAIR:AT1G58210.1); Has 36531 Blast hits to 24166 proteins in 1497 species: Archae - 615; Bacteria - 4202; Metazoa - 18004; Fungi - 3193; Plants - 2001; Viruses - 107; Other Eukaryotes - 8409 (source: NCBI BLink).
ath-miR157b-3p	MIMAT0031871	-3.91862	AT2G13290.1	protein_coding	beta-1,4-N-acetylglucosaminyltransferase family protein		beta-1,4-N-acetylglucosaminyltransferase family protein; FUNCTIONS IN: transferase activity, transferring glycosyl groups, acetylglucosaminyltransferase activity; INVOLVED IN: protein amino acid N-linked glycosylation; LOCATED IN: endomembrane system, membrane; EXPRESSED IN: 14 plant structures; EXPRESSED DURING: 9 growth stages; CONTAINS InterPro DOMAIN/s: Glycosyl transferase, family 17 (InterP…
ath-miR157b-3p	MIMAT0031871	-3.91862	AT2G13290.2	protein_coding	beta-1,4-N-acetylglucosaminyltransferase family protein		beta-1,4-N-acetylglucosaminyltransferase family protein; FUNCTIONS IN: transferase activity, transferring glycosyl groups, acetylglucosaminyltransferase activity; INVOLVED IN: protein amino acid N-linked glycosylation; LOCATED IN: endomembrane system, membrane; EXPRESSED IN: 14 plant structures; EXPRESSED DURING: 9 growth stages; CONTAINS InterPro DOMAIN/s: Glycosyl transferase, family 17 (InterP…
ath-miR775	MIMAT0003934	-3.45	AT1G53290.1	protein_coding	Galactosyltransferase family protein		Galactosyltransferase family protein; FUNCTIONS IN: transferase activity, transferring hexosyl groups, transferase activity, transferring glycosyl groups; INVOLVED IN: protein amino acid glycosylation; LOCATED IN: membrane; EXPRESSED IN: 24 plant structures; EXPRESSED DURING: 15 growth stages; CONTAINS InterPro DOMAIN/s: Glycosyl transferase, family 31 (InterPro:IPR002659); BEST Arabidopsis thali…
ath-miR833a-5p	MIMAT0004252	-6.56342	NA	NA	NA	NA	NA
ath-miR396a-3p	MIMAT0031908	-4.778	AT3G57860.1	protein_coding	UV-B-insensitive 4-like	Encodes a protein that controls entry into the second meiotic division.	UV-B-insensitive 4-like (UVI4-LIKE); BEST Arabidopsis thaliana protein match is: uv-b-insensitive 4 (TAIR:AT2G42260.1); Has 46 Blast hits to 46 proteins in 9 species: Archae - 0; Bacteria - 0; Metazoa - 0; Fungi - 0; Plants - 46; Viruses - 0; Other Eukaryotes - 0 (source: NCBI BLink).
ath-miR396a-3p	MIMAT0031908	-4.778	AT1G09730.1	protein_coding	Cysteine proteinases superfamily protein		Cysteine proteinases superfamily protein; FUNCTIONS IN: cysteine-type peptidase activity; INVOLVED IN: proteolysis; LOCATED IN: cellular_component unknown; EXPRESSED IN: 24 plant structures; EXPRESSED DURING: 14 growth stages; CONTAINS InterPro DOMAIN/s: Peptidase C48, SUMO/Sentrin/Ubl1 (InterPro:IPR003653); BEST Arabidopsis thaliana protein match is: Cysteine proteinases superfamily protein (TAI…
ath-miR396a-3p	MIMAT0031908	-4.778	AT1G09730.2	protein_coding	Cysteine proteinases superfamily protein		Cysteine proteinases superfamily protein; FUNCTIONS IN: cysteine-type peptidase activity; INVOLVED IN: proteolysis; LOCATED IN: cellular_component unknown; EXPRESSED IN: 23 plant structures; EXPRESSED DURING: 14 growth stages; CONTAINS InterPro DOMAIN/s: Peptidase C48, SUMO/Sentrin/Ubl1 (InterPro:IPR003653); BEST Arabidopsis thaliana protein match is: Cysteine proteinases superfamily protein (TAI…
ath-miR396a-3p	MIMAT0031908	-4.778	AT5G14130.1	protein_coding	Peroxidase superfamily protein		Peroxidase superfamily protein; FUNCTIONS IN: peroxidase activity, heme binding; INVOLVED IN: response to oxidative stress, oxidation reduction; LOCATED IN: endomembrane system; EXPRESSED IN: embryo, hypocotyl, fruit, root; EXPRESSED DURING: C globular stage; CONTAINS InterPro DOMAIN/s: Haem peroxidase (InterPro:IPR010255), Plant peroxidase (InterPro:IPR000823), Peroxidases heam-ligand binding si…
ath-miR396a-3p	MIMAT0031908	-4.778	AT4G17500.1	protein_coding	ethylene responsive element binding factor 1	Encodes a member of the ERF (ethylene response factor) subfamily B-3 of ERF/AP2 transcription factor family (ATERF-1). The protein contains one AP2 domain. There are 18 members in this subfamily including ATERF-1, ATERF-2, AND ATERF-5.	ethylene responsive element binding factor 1 (ERF-1); CONTAINS InterPro DOMAIN/s: DNA-binding, integrase-type (InterPro:IPR016177), Pathogenesis-related transcriptional factor/ERF, DNA-binding (InterPro:IPR001471); BEST Arabidopsis thaliana protein match is: ethylene responsive element binding factor 2 (TAIR:AT5G47220.1); Has 5773 Blast hits to 5650 proteins in 248 species: Archae - 0; Bacteria -…
ath-miR396a-3p	MIMAT0031908	-4.778	AT5G45070.1	protein_coding	phloem protein 2-A8		phloem protein 2-A8 (PP2-A8); FUNCTIONS IN: carbohydrate binding; INVOLVED IN: signal transduction, defense response, innate immune response; LOCATED IN: intrinsic to membrane; EXPRESSED IN: stem, root; CONTAINS InterPro DOMAIN/s: Toll-Interleukin receptor (InterPro:IPR000157); BEST Arabidopsis thaliana protein match is: phloem protein 2-A6 (TAIR:AT5G45080.1); Has 1773 Blast hits to 1692 proteins…
ath-miR396a-3p	MIMAT0031908	-4.778	AT5G47220.1	protein_coding	ethylene responsive element binding factor 2	Encodes a member of the ERF (ethylene response factor) subfamily B-3 of ERF/AP2 transcription factor family (ATERF-2). The protein contains one AP2 domain. Functions as activator of GCC boxdependent transcription. Positive regulator of JA-responsive defense genes and resistance to F. oxysporum and enhances JA inhibition of root elongation.	ethylene responsive element binding factor 2 (ERF2); CONTAINS InterPro DOMAIN/s: DNA-binding, integrase-type (InterPro:IPR016177), Pathogenesis-related transcriptional factor/ERF, DNA-binding (InterPro:IPR001471); BEST Arabidopsis thaliana protein match is: ethylene responsive element binding factor 1 (TAIR:AT4G17500.1); Has 1807 Blast hits to 1807 proteins in 277 species: Archae - 0; Bacteria - …
ath-miR396a-3p	MIMAT0031908	-4.778	AT4G34340.1	protein_coding	TBP-associated factor 8		TBP-associated factor 8 (TAF8); FUNCTIONS IN: DNA binding; INVOLVED IN: biological_process unknown; LOCATED IN: cellular_component unknown; EXPRESSED IN: 22 plant structures; EXPRESSED DURING: 13 growth stages; CONTAINS InterPro DOMAIN/s: Histone-fold (InterPro:IPR009072), Bromodomain transcription factor (InterPro:IPR006565), Transcription factor TFIID, subunit 8, C-terminal (InterPro:IPR019473)…
ath-miR396a-3p	MIMAT0031908	-4.778	AT4G29380.1	protein_coding	protein kinase family protein / WD-40 repeat family protein		protein kinase family protein / WD-40 repeat family protein; FUNCTIONS IN: protein serine/threonine kinase activity, binding, protein kinase activity, ATP binding; INVOLVED IN: protein amino acid phosphorylation, N-terminal protein myristoylation; LOCATED IN: CUL4 RING ubiquitin ligase complex; EXPRESSED IN: 22 plant structures; EXPRESSED DURING: 14 growth stages; CONTAINS InterPro DOMAIN/s: HEAT…
ath-miR396a-3p	MIMAT0031908	-4.778	AT1G67120.1	protein_coding	ATPases;nucleotide binding;ATP binding;nucleoside-triphosphatases;transcription factor binding		ATPases;nucleotide binding;ATP binding;nucleoside-triphosphatases;transcription factor binding; FUNCTIONS IN: nucleoside-triphosphatase activity, ATPase activity, transcription factor binding, nucleotide binding, ATP binding; INVOLVED IN: regulation of transcription, DNA-dependent, regulation of protein complex assembly; LOCATED IN: chloroplast envelope; EXPRESSED IN: 23 plant structures; EXPRESS…
ath-miR396a-3p	MIMAT0031908	-4.778	AT1G65560.1	protein_coding	Zinc-binding dehydrogenase family protein		Zinc-binding dehydrogenase family protein; FUNCTIONS IN: oxidoreductase activity, binding, zinc ion binding, catalytic activity; INVOLVED IN: oxidation reduction, metabolic process; LOCATED IN: cellular_component unknown; EXPRESSED IN: 23 plant structures; EXPRESSED DURING: 13 growth stages; CONTAINS InterPro DOMAIN/s: GroES-like (InterPro:IPR011032), NAD(P)-binding domain (InterPro:IPR016040), A…
ath-miR396a-3p	MIMAT0031908	-4.778	AT3G54280.2	protein_coding	DNA binding;ATP binding;nucleic acid binding;binding;helicases;ATP binding;DNA binding;helicases		ROOT GROWTH DEFECTIVE 3 (RGD3); FUNCTIONS IN: helicase activity, binding, DNA binding, nucleic acid binding, ATP binding; EXPRESSED IN: 23 plant structures; EXPRESSED DURING: 14 growth stages; CONTAINS InterPro DOMAIN/s: Armadillo-like helical (InterPro:IPR011989), DEAD-like helicase, N-terminal (InterPro:IPR014001), Armadillo-type fold (InterPro:IPR016024), DNA/RNA helicase, C-terminal (InterPro…
ath-miR396a-3p	MIMAT0031908	-4.778	AT3G54280.1	protein_coding	DNA binding;ATP binding;nucleic acid binding;binding;helicases;ATP binding;DNA binding;helicases		ROOT GROWTH DEFECTIVE 3 (RGD3); FUNCTIONS IN: binding, helicase activity, DNA binding, nucleic acid binding, ATP binding; EXPRESSED IN: 23 plant structures; EXPRESSED DURING: 14 growth stages; CONTAINS InterPro DOMAIN/s: Armadillo-like helical (InterPro:IPR011989), DEAD-like helicase, N-terminal (InterPro:IPR014001), Armadillo-type fold (InterPro:IPR016024), DNA/RNA helicase, C-terminal (InterPro…
ath-miR5995b	MIMAT0023518	-2.72567	NA	NA	NA	NA	NA
ath-miR166a-3p	MIMAT0000189	-3.56617	AT1G30490.1	protein_coding	Homeobox-leucine zipper family protein / lipid-binding START domain-containing protein	Dominant PHV mutations cause transformation of abaxial leaf fates into adaxial leaf fates. Has overlapping functions with PHABULOSA, REVOLUTA and CORONA/ATHB15 in patterning the apical portion of the embryo. Encodes a member of HD-Zip family which contains homeodomain-leucine zipper domains and domain similar to a mammalian sterol binding domain.	PHAVOLUTA (PHV); CONTAINS InterPro DOMAIN/s: Homeobox (InterPro:IPR001356), Homeodomain-like (InterPro:IPR009057), Lipid-binding START (InterPro:IPR002913), MEKHLA (InterPro:IPR013978), Homeodomain-related (InterPro:IPR012287); BEST Arabidopsis thaliana protein match is: Homeobox-leucine zipper family protein / lipid-binding START domain-containing protein (TAIR:AT2G34710.1); Has 3472 Blast hits …
ath-miR166a-3p	MIMAT0000189	-3.56617	AT1G52150.2	protein_coding	Homeobox-leucine zipper family protein / lipid-binding START domain-containing protein	Member of the class III HD-ZIP protein family. Contains homeodomain and leucine zipper domain. Critical for vascular development and negatively regulates vascular cell differentiation.	ATHB-15; CONTAINS InterPro DOMAIN/s: Homeobox (InterPro:IPR001356), Homeodomain-like (InterPro:IPR009057), Lipid-binding START (InterPro:IPR002913), MEKHLA (InterPro:IPR013978), Homeodomain-related (InterPro:IPR012287); BEST Arabidopsis thaliana protein match is: homeobox gene 8 (TAIR:AT4G32880.1); Has 3139 Blast hits to 3068 proteins in 257 species: Archae - 0; Bacteria - 18; Metazoa - 766; Fung…
ath-miR166a-3p	MIMAT0000189	-3.56617	AT5G60690.1	protein_coding	Homeobox-leucine zipper family protein / lipid-binding START domain-containing protein	REVOLUTA regulates meristem initiation at lateral positions. a member of a small homeodomain-leucine zipper family. Has overlapping functions with PHAVOLUTA and PHABULOSA.	REVOLUTA (REV); CONTAINS InterPro DOMAIN/s: Homeobox (InterPro:IPR001356), Homeodomain-like (InterPro:IPR009057), Lipid-binding START (InterPro:IPR002913), MEKHLA (InterPro:IPR013978), Homeodomain-related (InterPro:IPR012287); BEST Arabidopsis thaliana protein match is: Homeobox-leucine zipper family protein / lipid-binding START domain-containing protein (TAIR:AT2G34710.1); Has 1807 Blast hits t…
ath-miR166a-3p	MIMAT0000189	-3.56617	AT4G32880.1	protein_coding	homeobox gene 8	member of homeodomain-leucine zipper family, acting as a differentiation-promoting transcription factor of the vascular meristems.	homeobox gene 8 (HB-8); CONTAINS InterPro DOMAIN/s: Basic-leucine zipper (bZIP) transcription factor (InterPro:IPR004827), Homeobox (InterPro:IPR001356), Homeodomain-like (InterPro:IPR009057), Lipid-binding START (InterPro:IPR002913), MEKHLA (InterPro:IPR013978), Homeodomain-related (InterPro:IPR012287); BEST Arabidopsis thaliana protein match is: Homeobox-leucine zipper family protein / lipid-bi…
ath-miR166a-3p	MIMAT0000189	-3.56617	AT2G34710.1	protein_coding	Homeobox-leucine zipper family protein / lipid-binding START domain-containing protein	Dominant PHB mutations cause transformation of abaxial leaf fates into adaxial leaf fates. Encodes a member of HD-Zip family which contains homeodomain-leucine zipper domains and domain similar to a mammalian sterol binding domain. Has overlapping functions with PHAVOLUTA, REVOLUTA and CORONA.	PHABULOSA (PHB); CONTAINS InterPro DOMAIN/s: Homeobox (InterPro:IPR001356), Homeodomain-like (InterPro:IPR009057), Lipid-binding START (InterPro:IPR002913), MEKHLA (InterPro:IPR013978), Homeodomain-related (InterPro:IPR012287); BEST Arabidopsis thaliana protein match is: Homeobox-leucine zipper family protein / lipid-binding START domain-containing protein (TAIR:AT1G30490.1); Has 3393 Blast hits …
ath-miR166a-3p	MIMAT0000189	-3.56617	AT1G52150.3	protein_coding	Homeobox-leucine zipper family protein / lipid-binding START domain-containing protein	Member of the class III HD-ZIP protein family. Contains homeodomain and leucine zipper domain. Critical for vascular development and negatively regulates vascular cell differentiation.	ATHB-15; CONTAINS InterPro DOMAIN/s: Homeobox (InterPro:IPR001356), Homeodomain-like (InterPro:IPR009057), Lipid-binding START (InterPro:IPR002913), MEKHLA (InterPro:IPR013978), Homeodomain-related (InterPro:IPR012287); BEST Arabidopsis thaliana protein match is: homeobox gene 8 (TAIR:AT4G32880.1); Has 3126 Blast hits to 3055 proteins in 249 species: Archae - 0; Bacteria - 0; Metazoa - 767; Fungi…
ath-miR166a-3p	MIMAT0000189	-3.56617	AT1G52150.1	protein_coding	Homeobox-leucine zipper family protein / lipid-binding START domain-containing protein	Member of the class III HD-ZIP protein family. Contains homeodomain and leucine zipper domain. Critical for vascular development and negatively regulates vascular cell differentiation.	ATHB-15; CONTAINS InterPro DOMAIN/s: Homeobox (InterPro:IPR001356), Homeodomain-like (InterPro:IPR009057), Lipid-binding START (InterPro:IPR002913), MEKHLA (InterPro:IPR013978), Homeodomain-related (InterPro:IPR012287); BEST Arabidopsis thaliana protein match is: homeobox gene 8 (TAIR:AT4G32880.1); Has 3146 Blast hits to 3075 proteins in 258 species: Archae - 0; Bacteria - 18; Metazoa - 766; Fung…
ath-miR166a-3p	MIMAT0000189	-3.56617	AT1G30370.1	protein_coding	alpha/beta-Hydrolases superfamily protein		alpha/beta-Hydrolases superfamily protein; FUNCTIONS IN: triglyceride lipase activity; INVOLVED IN: lipid metabolic process; EXPRESSED IN: root; CONTAINS InterPro DOMAIN/s: Lipase, class 3 (InterPro:IPR002921); BEST Arabidopsis thaliana protein match is: alpha/beta-Hydrolases superfamily protein (TAIR:AT1G06800.1); Has 1971 Blast hits to 1966 proteins in 378 species: Archae - 0; Bacteria - 534; M…
ath-miR403-3p	MIMAT0001004	-2.18474	AT4G30825.1	protein_coding	Tetratricopeptide repeat (TPR)-like superfamily protein		Tetratricopeptide repeat (TPR)-like superfamily protein; FUNCTIONS IN: molecular_function unknown; INVOLVED IN: cell cycle; LOCATED IN: nucleus; EXPRESSED IN: 21 plant structures; EXPRESSED DURING: 13 growth stages; CONTAINS InterPro DOMAIN/s: Pentatricopeptide repeat (InterPro:IPR002885), Cdk-activating kinase assembly factor (MAT1) (InterPro:IPR004575); BEST Arabidopsis thaliana protein match i…
ath-miR403-3p	MIMAT0001004	-2.18474	AT5G17760.1	protein_coding	P-loop containing nucleoside triphosphate hydrolases superfamily protein		P-loop containing nucleoside triphosphate hydrolases superfamily protein; FUNCTIONS IN: nucleoside-triphosphatase activity, nucleotide binding, ATP binding; LOCATED IN: plasma membrane; EXPRESSED IN: 23 plant structures; EXPRESSED DURING: 13 growth stages; CONTAINS InterPro DOMAIN/s: ATPase, AAA+ type, core (InterPro:IPR003593), ATPase, AAA-type, core (InterPro:IPR003959), ATPase, AAA-type, conse…
ath-miR403-3p	MIMAT0001004	-2.18474	AT1G31280.1	protein_coding	Argonaute family protein	An Argonaute gene	argonaute 2 (AGO2); FUNCTIONS IN: nucleic acid binding; INVOLVED IN: biological_process unknown; LOCATED IN: cellular_component unknown; EXPRESSED IN: 21 plant structures; EXPRESSED DURING: 12 growth stages; CONTAINS InterPro DOMAIN/s: Domain of unknown function DUF1785 (InterPro:IPR014811), Stem cell self-renewal protein Piwi (InterPro:IPR003165), Argonaute/Dicer protein, PAZ (InterPro:IPR003100…
ath-miR403-3p	MIMAT0001004	-2.18474	AT4G27260.1	protein_coding	Auxin-responsive GH3 family protein	encodes an IAA-amido synthase that conjugates Asp and other amino acids to auxin in vitro. Lines carrying insertions in this gene are hypersensitive to auxin.	WES1; CONTAINS InterPro DOMAIN/s: GH3 auxin-responsive promoter (InterPro:IPR004993); BEST Arabidopsis thaliana protein match is: Auxin-responsive GH3 family protein (TAIR:AT5G54510.1); Has 1807 Blast hits to 1807 proteins in 277 species: Archae - 0; Bacteria - 0; Metazoa - 736; Fungi - 347; Plants - 385; Viruses - 0; Other Eukaryotes - 339 (source: NCBI BLink).
ath-miR403-3p	MIMAT0001004	-2.18474	AT3G53150.1	protein_coding	UDP-glucosyl transferase 73D1		UDP-glucosyl transferase 73D1 (UGT73D1); FUNCTIONS IN: transferase activity, transferring hexosyl groups, UDP-glycosyltransferase activity; INVOLVED IN: metabolic process; LOCATED IN: endomembrane system; EXPRESSED IN: stem, sepal, stamen; EXPRESSED DURING: 4 anthesis; CONTAINS InterPro DOMAIN/s: UDP-glucuronosyl/UDP-glucosyltransferase (InterPro:IPR002213); BEST Arabidopsis thaliana protein matc…
ath-miR403-3p	MIMAT0001004	-2.18474	AT5G41400.1	protein_coding	RING/U-box superfamily protein		RING/U-box superfamily protein; FUNCTIONS IN: zinc ion binding; LOCATED IN: endomembrane system; EXPRESSED IN: 17 plant structures; EXPRESSED DURING: 8 growth stages; CONTAINS InterPro DOMAIN/s: Zinc finger, RING-type (InterPro:IPR001841), Zinc finger, C3HC4 RING-type (InterPro:IPR018957); BEST Arabidopsis thaliana protein match is: RING/U-box superfamily protein (TAIR:AT1G63840.1); Has 1807 Blas…
ath-miR403-3p	MIMAT0001004	-2.18474	AT4G21510.1	protein_coding	F-box family protein		F-box family protein; CONTAINS InterPro DOMAIN/s: F-box domain, cyclin-like (InterPro:IPR001810); BEST Arabidopsis thaliana protein match is: F-box family protein (TAIR:AT4G05010.1); Has 30201 Blast hits to 17322 proteins in 780 species: Archae - 12; Bacteria - 1396; Metazoa - 17338; Fungi - 3422; Plants - 5037; Viruses - 0; Other Eukaryotes - 2996 (source: NCBI BLink).
ath-miR167c-5p	MIMAT0001018	-1.48179	AT3G61310.1	protein_coding	AT hook motif DNA-binding family protein		AT hook motif DNA-binding family protein; FUNCTIONS IN: DNA binding; INVOLVED IN: biological_process unknown; LOCATED IN: cellular_component unknown; EXPRESSED IN: 22 plant structures; EXPRESSED DURING: 13 growth stages; CONTAINS InterPro DOMAIN/s: Protein of unknown function DUF296 (InterPro:IPR005175), AT hook, DNA-binding motif (InterPro:IPR017956); BEST Arabidopsis thaliana protein match is: …
ath-miR167c-5p	MIMAT0001018	-1.48179	AT1G30330.2	protein_coding	auxin response factor 6	Encodes a member of the auxin response factor family. Mediates auxin response via expression of auxin regulated genes. Acts redundantly with ARF8 to control stamen elongation and flower maturation. Expression of ARF6 is controlled by miR167.	auxin response factor 6 (ARF6); FUNCTIONS IN: sequence-specific DNA binding transcription factor activity; INVOLVED IN: flower development, response to auxin stimulus, regulation of transcription, DNA-dependent; LOCATED IN: nucleus; EXPRESSED IN: 28 plant structures; EXPRESSED DURING: 13 growth stages; CONTAINS InterPro DOMAIN/s: Aux/IAA-ARF-dimerisation (InterPro:IPR011525), Transcriptional fact…
ath-miR167c-5p	MIMAT0001018	-1.48179	AT5G37020.2	protein_coding	auxin response factor 8	Encodes a member of the auxin response factor family. Mediates auxin response via expression of auxin regulated genes. Acts redundantly with ARF6 to control stamen elongation and flower maturation. Expression of ARF8 is controlled by miR167.	auxin response factor 8 (ARF8); FUNCTIONS IN: sequence-specific DNA binding transcription factor activity; INVOLVED IN: flower development, response to auxin stimulus, fruit development, regulation of transcription, DNA-dependent; LOCATED IN: nucleus; EXPRESSED IN: 31 plant structures; EXPRESSED DURING: 13 growth stages; CONTAINS InterPro DOMAIN/s: Aux/IAA-ARF-dimerisation (InterPro:IPR011525), T…
ath-miR167c-5p	MIMAT0001018	-1.48179	AT5G37020.1	protein_coding	auxin response factor 8	Encodes a member of the auxin response factor family. Mediates auxin response via expression of auxin regulated genes. Acts redundantly with ARF6 to control stamen elongation and flower maturation. Expression of ARF8 is controlled by miR167.	auxin response factor 8 (ARF8); FUNCTIONS IN: sequence-specific DNA binding transcription factor activity; INVOLVED IN: flower development, response to auxin stimulus, fruit development, regulation of transcription, DNA-dependent; LOCATED IN: nucleus; EXPRESSED IN: 31 plant structures; EXPRESSED DURING: 13 growth stages; CONTAINS InterPro DOMAIN/s: Aux/IAA-ARF-dimerisation (InterPro:IPR011525), T…
ath-miR167c-5p	MIMAT0001018	-1.48179	AT1G30330.1	protein_coding	auxin response factor 6	Encodes a member of the auxin response factor family. Mediates auxin response via expression of auxin regulated genes. Acts redundantly with ARF8 to control stamen elongation and flower maturation. Expression of ARF6 is controlled by miR167.	auxin response factor 6 (ARF6); FUNCTIONS IN: sequence-specific DNA binding transcription factor activity; INVOLVED IN: flower development, response to auxin stimulus, regulation of transcription, DNA-dependent; LOCATED IN: nucleus; EXPRESSED IN: 28 plant structures; EXPRESSED DURING: 13 growth stages; CONTAINS InterPro DOMAIN/s: Aux/IAA-ARF-dimerisation (InterPro:IPR011525), Transcriptional fact…
ath-miR167c-5p	MIMAT0001018	-1.48179	AT4G12640.1	protein_coding	RNA recognition motif (RRM)-containing protein		RNA recognition motif (RRM)-containing protein; FUNCTIONS IN: RNA binding, nucleotide binding, nucleic acid binding; INVOLVED IN: biological_process unknown; LOCATED IN: cellular_component unknown; EXPRESSED IN: 23 plant structures; EXPRESSED DURING: 13 growth stages; CONTAINS InterPro DOMAIN/s: Spen paralogue and orthologue SPOC, C-terminal (InterPro:IPR012921), RNA recognition motif, RNP-1 (Int…
ath-miR167c-5p	MIMAT0001018	-1.48179	AT3G06868.1	protein_coding			unknown protein; FUNCTIONS IN: molecular_function unknown; INVOLVED IN: biological_process unknown; LOCATED IN: cellular_component unknown; BEST Arabidopsis thaliana protein match is: unknown protein (TAIR:AT5G49100.1); Has 30201 Blast hits to 17322 proteins in 780 species: Archae - 12; Bacteria - 1396; Metazoa - 17338; Fungi - 3422; Plants - 5037; Viruses - 0; Other Eukaryotes - 2996 (source: NC…
ath-miR167c-5p	MIMAT0001018	-1.48179	AT4G37610.1	protein_coding	BTB and TAZ domain protein 5	BTB and TAZ domain protein. Located in cytoplasm and expressed in fruit, flower and leaves.	BTB and TAZ domain protein 5 (BT5); CONTAINS InterPro DOMAIN/s: BTB/POZ (InterPro:IPR013069), Zinc finger, TAZ-type (InterPro:IPR000197), BTB/POZ fold (InterPro:IPR011333), Kelch related (InterPro:IPR013089), BTB/POZ-like (InterPro:IPR000210); BEST Arabidopsis thaliana protein match is: BTB and TAZ domain protein 4 (TAIR:AT5G67480.2); Has 30201 Blast hits to 17322 proteins in 780 species: Archae …
ath-miR167c-5p	MIMAT0001018	-1.48179	AT5G19950.3	protein_coding	Domain of unknown function (DUF1767)		CONTAINS InterPro DOMAIN/s: Domain of unknown function DUF1767 (InterPro:IPR013894); BEST Arabidopsis thaliana protein match is: Domain of unknown function (DUF1767) (TAIR:AT5G63540.1); Has 35333 Blast hits to 34131 proteins in 2444 species: Archae - 798; Bacteria - 22429; Metazoa - 974; Fungi - 991; Plants - 531; Viruses - 0; Other Eukaryotes - 9610 (source: NCBI BLink).
ath-miR167c-5p	MIMAT0001018	-1.48179	AT5G19950.2	protein_coding	Domain of unknown function (DUF1767)		CONTAINS InterPro DOMAIN/s: Domain of unknown function DUF1767 (InterPro:IPR013894); BEST Arabidopsis thaliana protein match is: Domain of unknown function (DUF1767) (TAIR:AT5G63540.1); Has 573 Blast hits to 514 proteins in 137 species: Archae - 0; Bacteria - 22; Metazoa - 276; Fungi - 58; Plants - 111; Viruses - 3; Other Eukaryotes - 103 (source: NCBI BLink).
ath-miR167c-5p	MIMAT0001018	-1.48179	AT5G19950.1	protein_coding	Domain of unknown function (DUF1767)		CONTAINS InterPro DOMAIN/s: Domain of unknown function DUF1767 (InterPro:IPR013894); BEST Arabidopsis thaliana protein match is: Domain of unknown function (DUF1767) (TAIR:AT5G63540.1); Has 30201 Blast hits to 17322 proteins in 780 species: Archae - 12; Bacteria - 1396; Metazoa - 17338; Fungi - 3422; Plants - 5037; Viruses - 0; Other Eukaryotes - 2996 (source: NCBI BLink).
ath-miR158a-5p	MIMAT0031873	-2.02318	AT4G32710.1	protein_coding	Protein kinase superfamily protein		Protein kinase superfamily protein; FUNCTIONS IN: protein serine/threonine kinase activity, protein kinase activity, kinase activity, ATP binding; INVOLVED IN: protein amino acid phosphorylation; EXPRESSED IN: 28 plant structures; EXPRESSED DURING: 13 growth stages; CONTAINS InterPro DOMAIN/s: Protein kinase, ATP binding site (InterPro:IPR017441), Serine/threonine-protein kinase domain (InterPro:…
ath-miR158a-5p	MIMAT0031873	-2.02318	AT5G63490.1	protein_coding	CBS / octicosapeptide/Phox/Bemp1 (PB1) domains-containing protein		CBS / octicosapeptide/Phox/Bemp1 (PB1) domains-containing protein; EXPRESSED IN: 24 plant structures; EXPRESSED DURING: 15 growth stages; CONTAINS InterPro DOMAIN/s: Octicosapeptide/Phox/Bem1p (InterPro:IPR000270), Cystathionine beta-synthase, core (InterPro:IPR000644); BEST Arabidopsis thaliana protein match is: CBS / octicosapeptide/Phox/Bemp1 (PB1) domains-containing protein (TAIR:AT5G50530.1)…
ath-miR158a-5p	MIMAT0031873	-2.02318	AT3G47580.1	protein_coding	Leucine-rich repeat protein kinase family protein		Leucine-rich repeat protein kinase family protein; FUNCTIONS IN: protein serine/threonine kinase activity, kinase activity, ATP binding; INVOLVED IN: transmembrane receptor protein tyrosine kinase signaling pathway, protein amino acid phosphorylation; LOCATED IN: endomembrane system; CONTAINS InterPro DOMAIN/s: Protein kinase, ATP binding site (InterPro:IPR017441), Protein kinase, catalytic domai…
ath-miR158a-5p	MIMAT0031873	-2.02318	AT3G19270.1	protein_coding	cytochrome P450, family 707, subfamily A, polypeptide 4	Encodes a protein with ABA 8'-hydroxylase activity, involved in ABA catabolism. Member of the CYP707A gene family.	cytochrome P450, family 707, subfamily A, polypeptide 4 (CYP707A4); CONTAINS InterPro DOMAIN/s: Cytochrome P450 (InterPro:IPR001128), Cytochrome P450, E-class, group I (InterPro:IPR002401), Cytochrome P450, conserved site (InterPro:IPR017972); BEST Arabidopsis thaliana protein match is: cytochrome P450, family 707, subfamily A, polypeptide 1 (TAIR:AT4G19230.1); Has 34460 Blast hits to 34219 prote…
ath-miR158a-5p	MIMAT0031873	-2.02318	AT4G26120.1	protein_coding	Ankyrin repeat family protein / BTB/POZ domain-containing protein		Ankyrin repeat family protein / BTB/POZ domain-containing protein; CONTAINS InterPro DOMAIN/s: BTB/POZ (InterPro:IPR013069), NPR1/NIM1 like, C-terminal (InterPro:IPR021094), BTB/POZ fold (InterPro:IPR011333), Ankyrin repeat-containing domain (InterPro:IPR020683), BTB/POZ-like (InterPro:IPR000210), Ankyrin repeat (InterPro:IPR002110); BEST Arabidopsis thaliana protein match is: regulatory protein …
ath-miR158a-5p	MIMAT0031873	-2.02318	AT4G12320.1	protein_coding	cytochrome P450, family 706, subfamily A, polypeptide 6	member of CYP706A	cytochrome P450, family 706, subfamily A, polypeptide 6 (CYP706A6); FUNCTIONS IN: electron carrier activity, monooxygenase activity, iron ion binding, oxygen binding, heme binding; INVOLVED IN: oxidation reduction; LOCATED IN: endomembrane system; CONTAINS InterPro DOMAIN/s: Cytochrome P450 (InterPro:IPR001128), Cytochrome P450, conserved site (InterPro:IPR017972), Cytochrome P450, E-class, group…
ath-miR158a-5p	MIMAT0031873	-2.02318	AT5G62680.1	protein_coding	Major facilitator superfamily protein		Major facilitator superfamily protein; FUNCTIONS IN: transporter activity; INVOLVED IN: oligopeptide transport, response to karrikin; LOCATED IN: plasma membrane, membrane; EXPRESSED IN: 23 plant structures; EXPRESSED DURING: 13 growth stages; CONTAINS InterPro DOMAIN/s: Oligopeptide transporter (InterPro:IPR000109), Major facilitator superfamily, general substrate transporter (InterPro:IPR016196…
ath-miR158a-5p	MIMAT0031873	-2.02318	AT1G09935.1	protein_coding	Phosphoglycerate mutase family protein		Phosphoglycerate mutase family protein; FUNCTIONS IN: catalytic activity; INVOLVED IN: metabolic process; LOCATED IN: cellular_component unknown; CONTAINS InterPro DOMAIN/s: Histidine phosphatase superfamily, clade-1 (InterPro:IPR013078), Phosphoglycerate/bisphosphoglycerate mutase, active site (InterPro:IPR001345); BEST Arabidopsis thaliana protein match is: Phosphoglycerate mutase family protei…
ath-miR158a-5p	MIMAT0031873	-2.02318	AT1G02990.1	protein_coding			BEST Arabidopsis thaliana protein match is: CW-type Zinc Finger (TAIR:AT3G62900.1); Has 5847 Blast hits to 4410 proteins in 438 species: Archae - 17; Bacteria - 452; Metazoa - 2463; Fungi - 354; Plants - 306; Viruses - 11; Other Eukaryotes - 2244 (source: NCBI BLink).
ath-miR158a-5p	MIMAT0031873	-2.02318	AT1G02990.3	protein_coding			FUNCTIONS IN: molecular_function unknown; INVOLVED IN: biological_process unknown; LOCATED IN: cellular_component unknown; BEST Arabidopsis thaliana protein match is: CW-type Zinc Finger (TAIR:AT3G62900.1).
ath-miR158a-5p	MIMAT0031873	-2.02318	AT1G02990.2	protein_coding			BEST Arabidopsis thaliana protein match is: CW-type Zinc Finger (TAIR:AT3G62900.1); Has 35333 Blast hits to 34131 proteins in 2444 species: Archae - 798; Bacteria - 22429; Metazoa - 974; Fungi - 991; Plants - 531; Viruses - 0; Other Eukaryotes - 9610 (source: NCBI BLink).
ath-miR158a-5p	MIMAT0031873	-2.02318	AT1G76810.1	protein_coding	eukaryotic translation initiation factor 2 (eIF-2) family protein		eukaryotic translation initiation factor 2 (eIF-2) family protein; FUNCTIONS IN: translation factor activity, nucleic acid binding, GTP binding, GTPase activity; LOCATED IN: plasma membrane; EXPRESSED IN: 25 plant structures; EXPRESSED DURING: 15 growth stages; CONTAINS InterPro DOMAIN/s: Small GTP-binding protein (InterPro:IPR005225), Translation elongation factor EFTu/EF1A, domain 2 (InterPro:I…
ath-miR158a-5p	MIMAT0031873	-2.02318	AT4G14800.1	protein_coding	20S proteasome beta subunit D2	Encodes 20S proteasome beta subunit PBD2 (PBD2).	20S proteasome beta subunit D2 (PBD2); FUNCTIONS IN: peptidase activity, endopeptidase activity, threonine-type endopeptidase activity; INVOLVED IN: response to cadmium ion, ubiquitin-dependent protein catabolic process; LOCATED IN: proteasome core complex, proteasome complex, vacuole; EXPRESSED IN: 24 plant structures; EXPRESSED DURING: 14 growth stages; CONTAINS InterPro DOMAIN/s: Proteasome, b…
ath-miR158a-5p	MIMAT0031873	-2.02318	AT3G22630.1	protein_coding	20S proteasome beta subunit D1	Encodes 20S proteasome beta subunit PBD1 (PBD1).	20S proteasome beta subunit D1 (PBD1); FUNCTIONS IN: peptidase activity, endopeptidase activity, threonine-type endopeptidase activity; INVOLVED IN: ubiquitin-dependent protein catabolic process; LOCATED IN: proteasome core complex, proteasome complex, apoplast, plasma membrane, vacuole; EXPRESSED IN: 23 plant structures; EXPRESSED DURING: 13 growth stages; CONTAINS InterPro DOMAIN/s: Proteasome,…
ath-miR158a-5p	MIMAT0031873	-2.02318	AT4G14800.2	protein_coding	20S proteasome beta subunit D2	Encodes 20S proteasome beta subunit PBD2 (PBD2).	20S proteasome beta subunit D2 (PBD2); FUNCTIONS IN: peptidase activity, endopeptidase activity, threonine-type endopeptidase activity; INVOLVED IN: response to cadmium ion, ubiquitin-dependent protein catabolic process; LOCATED IN: proteasome core complex, proteasome complex; EXPRESSED IN: 22 plant structures; EXPRESSED DURING: 14 growth stages; CONTAINS InterPro DOMAIN/s: Proteasome, beta-type …
ath-miR158a-5p	MIMAT0031873	-2.02318	AT5G16390.1	protein_coding	chloroplastic acetylcoenzyme A carboxylase 1	Encodes for the biotin carboxyl-carrier subunit of the multi-enzyme plastidial acetyl-coenzyme A carboxylase complex.	chloroplastic acetylcoenzyme A carboxylase 1 (CAC1); FUNCTIONS IN: acetyl-CoA carboxylase activity, biotin binding; INVOLVED IN: fatty acid biosynthetic process; LOCATED IN: chloroplast; EXPRESSED IN: 22 plant structures; EXPRESSED DURING: 13 growth stages; CONTAINS InterPro DOMAIN/s: Biotin-binding site (InterPro:IPR001882), Single hybrid motif (InterPro:IPR011053), Acetyl-CoA biotin carboxyl ca…
ath-miR158a-5p	MIMAT0031873	-2.02318	AT5G16390.2	protein_coding	chloroplastic acetylcoenzyme A carboxylase 1	Encodes for the biotin carboxyl-carrier subunit of the multi-enzyme plastidial acetyl-coenzyme A carboxylase complex.	BIOTIN CARBOXYL-CARRIER PROTEIN 1 (BCCP-1); FUNCTIONS IN: acetyl-CoA carboxylase activity, biotin binding; INVOLVED IN: fatty acid biosynthetic process; LOCATED IN: chloroplast; EXPRESSED IN: 22 plant structures; EXPRESSED DURING: 13 growth stages; CONTAINS InterPro DOMAIN/s: Acetyl-CoA biotin carboxyl carrier (InterPro:IPR001249), Single hybrid motif (InterPro:IPR011053), Biotin/lipoyl attachmen…
ath-miR158a-5p	MIMAT0031873	-2.02318	AT3G50710.1	protein_coding	F-box/RNI-like/FBD-like domains-containing protein		F-box/RNI-like/FBD-like domains-containing protein; CONTAINS InterPro DOMAIN/s: FBD (InterPro:IPR013596), F-box domain, cyclin-like (InterPro:IPR001810), F-box domain, Skp2-like (InterPro:IPR022364), FBD-like (InterPro:IPR006566), Leucine-rich repeat 2 (InterPro:IPR013101); BEST Arabidopsis thaliana protein match is: F-box/RNI-like/FBD-like domains-containing protein (TAIR:AT5G56420.2); Has 2010 …
ath-miR158a-5p	MIMAT0031873	-2.02318	AT5G17520.1	protein_coding	root cap 1 (RCP1)	Encodes a maltose transporter that is expressed in leaves and roots. Mutations at the MEX1 locus cause accumulation of both starch and maltose in leaves, with maltose levels at least 40 times higher than that of wild-type. This gene encodes a protein located in the chloroplast envelope.	ROOT CAP 1 (RCP1); FUNCTIONS IN: maltose transmembrane transporter activity; INVOLVED IN: in 7 processes; LOCATED IN: chloroplast inner membrane, chloroplast envelope; EXPRESSED IN: 23 plant structures; EXPRESSED DURING: 15 growth stages; BEST Arabidopsis thaliana protein match is: unknown protein (TAIR:AT5G17523.1); Has 30201 Blast hits to 17322 proteins in 780 species: Archae - 12; Bacteria - 1…
ath-miR158a-5p	MIMAT0031873	-2.02318	AT1G12930.1	protein_coding	ARM repeat superfamily protein		ARM repeat superfamily protein; FUNCTIONS IN: binding; INVOLVED IN: biological_process unknown; LOCATED IN: cellular_component unknown; EXPRESSED IN: 23 plant structures; EXPRESSED DURING: 13 growth stages; CONTAINS InterPro DOMAIN/s: Exportin-1/Importin-beta-like (InterPro:IPR013598), Armadillo-type fold (InterPro:IPR016024); BEST Arabidopsis thaliana protein match is: ARM repeat superfamily pro…
ath-miR158a-5p	MIMAT0031873	-2.02318	AT1G64280.1	protein_coding	regulatory protein (NPR1)	This gene is a key regulator of the salicylic acid (SA)-mediated systemic acquired resistance (SAR) pathway. It is similar to the transcription factor inhibitor I kappa B, and contains ankyrin repeats. It confers resistance to the pathogens Pseudomonas syringae and Peronospora parasitica in a dosage-dependent fashion. Although transgenic Arabidopsis plants overexpressing NPR1 acquire enhanced sen…	NONEXPRESSER OF PR GENES 1 (NPR1); CONTAINS InterPro DOMAIN/s: BTB/POZ (InterPro:IPR013069), NPR1/NIM1 like, C-terminal (InterPro:IPR021094), BTB/POZ fold (InterPro:IPR011333), Ankyrin repeat-containing domain (InterPro:IPR020683), BTB/POZ-like (InterPro:IPR000210), Ankyrin repeat (InterPro:IPR002110); BEST Arabidopsis thaliana protein match is: Ankyrin repeat family protein / BTB/POZ domain-cont…
ath-miR158a-5p	MIMAT0031873	-2.02318	AT4G36940.1	protein_coding	nicotinate phosphoribosyltransferase 1		nicotinate phosphoribosyltransferase 1 (NAPRT1); FUNCTIONS IN: nicotinate phosphoribosyltransferase activity; INVOLVED IN: pyridine nucleotide biosynthetic process, nicotinate nucleotide salvage; LOCATED IN: cellular_component unknown; EXPRESSED IN: 22 plant structures; EXPRESSED DURING: 13 growth stages; CONTAINS InterPro DOMAIN/s: Nicotinate phosphoribosyltransferase-related (InterPro:IPR007229…
ath-miR158a-5p	MIMAT0031873	-2.02318	AT1G04910.1	protein_coding	O-fucosyltransferase family protein		O-fucosyltransferase family protein; CONTAINS InterPro DOMAIN/s: GDP-fucose protein O-fucosyltransferase (InterPro:IPR019378); BEST Arabidopsis thaliana protein match is: O-fucosyltransferase family protein (TAIR:AT1G22460.1); Has 861 Blast hits to 824 proteins in 30 species: Archae - 0; Bacteria - 0; Metazoa - 0; Fungi - 0; Plants - 861; Viruses - 0; Other Eukaryotes - 0 (source: NCBI BLink).
ath-miR158a-5p	MIMAT0031873	-2.02318	AT1G72180.1	protein_coding	Leucine-rich receptor-like protein kinase family protein		Leucine-rich receptor-like protein kinase family protein; FUNCTIONS IN: protein serine/threonine kinase activity, kinase activity, ATP binding; INVOLVED IN: transmembrane receptor protein tyrosine kinase signaling pathway, protein amino acid phosphorylation; LOCATED IN: cellular_component unknown; EXPRESSED IN: 22 plant structures; EXPRESSED DURING: 13 growth stages; CONTAINS InterPro DOMAIN/s: P…
ath-miR158a-5p	MIMAT0031873	-2.02318	AT5G27395.1	protein_coding	Mitochondrial inner membrane translocase complex, subunit Tim44-related protein		Mitochondrial inner membrane translocase complex, subunit Tim44-related protein; FUNCTIONS IN: P-P-bond-hydrolysis-driven protein transmembrane transporter activity; INVOLVED IN: intracellular protein transport; LOCATED IN: mitochondrial inner membrane presequence translocase complex; EXPRESSED IN: 22 plant structures; EXPRESSED DURING: 13 growth stages; CONTAINS InterPro DOMAIN/s: Mitochondrial …
ath-miR158a-5p	MIMAT0031873	-2.02318	AT5G27395.2	protein_coding	Mitochondrial inner membrane translocase complex, subunit Tim44-related protein		Mitochondrial inner membrane translocase complex, subunit Tim44-related protein; FUNCTIONS IN: P-P-bond-hydrolysis-driven protein transmembrane transporter activity; INVOLVED IN: intracellular protein transport; LOCATED IN: mitochondrion, mitochondrial inner membrane presequence translocase complex; EXPRESSED IN: 22 plant structures; EXPRESSED DURING: 13 growth stages; CONTAINS InterPro DOMAIN/s:…
ath-miR157c-3p	MIMAT0031872	-4.07536	AT3G24780.1	protein_coding	Uncharacterised conserved protein UCP015417, vWA		Uncharacterised conserved protein UCP015417, vWA; FUNCTIONS IN: molecular_function unknown; INVOLVED IN: biological_process unknown; LOCATED IN: chloroplast; EXPRESSED IN: 19 plant structures; EXPRESSED DURING: 7 growth stages; CONTAINS InterPro DOMAIN/s: Uncharacterised conserved protein UCP015417, vWA (InterPro:IPR011205), von Willebrand factor, type A (InterPro:IPR002035); BEST Arabidopsis tha…
ath-miR157c-3p	MIMAT0031872	-4.07536	AT1G75640.1	protein_coding	Leucine-rich receptor-like protein kinase family protein		Leucine-rich receptor-like protein kinase family protein; FUNCTIONS IN: protein serine/threonine kinase activity, kinase activity, ATP binding; INVOLVED IN: transmembrane receptor protein tyrosine kinase signaling pathway, protein amino acid phosphorylation; LOCATED IN: plasma membrane; EXPRESSED IN: 18 plant structures; EXPRESSED DURING: 7 growth stages; CONTAINS InterPro DOMAIN/s: Protein kinas…
ath-miR157c-3p	MIMAT0031872	-4.07536	AT1G17630.1	protein_coding	Pentatricopeptide repeat (PPR-like) superfamily protein		Pentatricopeptide repeat (PPR-like) superfamily protein; CONTAINS InterPro DOMAIN/s: Pentatricopeptide repeat (InterPro:IPR002885); BEST Arabidopsis thaliana protein match is: Pentatricopeptide repeat (PPR) superfamily protein (TAIR:AT1G20230.1); Has 40851 Blast hits to 13793 proteins in 242 species: Archae - 0; Bacteria - 7; Metazoa - 93; Fungi - 89; Plants - 40145; Viruses - 0; Other Eukaryotes…
ath-miR157c-3p	MIMAT0031872	-4.07536	AT3G10000.2	protein_coding	Homeodomain-like superfamily protein		embryo sac development arrest 31 (EDA31); FUNCTIONS IN: sequence-specific DNA binding transcription factor activity; INVOLVED IN: polar nucleus fusion, regulation of transcription; BEST Arabidopsis thaliana protein match is: Duplicated homeodomain-like superfamily protein (TAIR:AT5G03680.1).
ath-miR157c-3p	MIMAT0031872	-4.07536	AT3G10000.1	protein_coding	Homeodomain-like superfamily protein		embryo sac development arrest 31 (EDA31); CONTAINS InterPro DOMAIN/s: SANT, DNA-binding (InterPro:IPR001005), MYB-like (InterPro:IPR017877); BEST Arabidopsis thaliana protein match is: Duplicated homeodomain-like superfamily protein (TAIR:AT5G03680.1); Has 623 Blast hits to 458 proteins in 60 species: Archae - 1; Bacteria - 0; Metazoa - 56; Fungi - 11; Plants - 519; Viruses - 0; Other Eukaryotes …
ath-miR157c-3p	MIMAT0031872	-4.07536	AT4G35040.1	protein_coding	Basic-leucine zipper (bZIP) transcription factor family protein	Basic-region leucine zipper (bZIP19) transcription factor involved in the adaptation to zinc deficiency. Binds ZDRE motifs.	bZIP19; FUNCTIONS IN: protein binding, DNA binding, sequence-specific DNA binding transcription factor activity; INVOLVED IN: cellular response to zinc ion, response to zinc ion; LOCATED IN: nucleus; EXPRESSED IN: 23 plant structures; EXPRESSED DURING: 13 growth stages; CONTAINS InterPro DOMAIN/s: Basic-leucine zipper (bZIP) transcription factor (InterPro:IPR004827), Basic leucine zipper (InterPr…
ath-miR157c-3p	MIMAT0031872	-4.07536	AT4G05400.1	protein_coding	copper ion binding		copper ion binding; BEST Arabidopsis thaliana protein match is: unknown protein (TAIR:AT4G21140.1); Has 54 Blast hits to 54 proteins in 22 species: Archae - 8; Bacteria - 0; Metazoa - 1; Fungi - 0; Plants - 42; Viruses - 0; Other Eukaryotes - 3 (source: NCBI BLink).
ath-miR157c-3p	MIMAT0031872	-4.07536	AT2G06990.1	protein_coding	RNA helicase, ATP-dependent, SK12/DOB1 protein	encodes a putative DExH-box RNA helicase that acts redundantly with HEN1, HUA1, and HUA2 in the specification of floral organ identity in the third whorl.	hua enhancer 2 (HEN2); CONTAINS InterPro DOMAIN/s: DNA/RNA helicase, DEAD/DEAH box type, N-terminal (InterPro:IPR011545), DSH, C-terminal (InterPro:IPR012961), DEAD-like helicase, N-terminal (InterPro:IPR014001), DNA/RNA helicase, C-terminal (InterPro:IPR001650), RNA helicase, ATP-dependent, SK12/DOB1 (InterPro:IPR016438), Helicase, superfamily 1/2, ATP-binding domain (InterPro:IPR014021); BEST A…
ath-miR157c-3p	MIMAT0031872	-4.07536	AT1G59510.1	protein_coding	Carbohydrate-binding protein	Encodes CF9.	CF9; FUNCTIONS IN: molecular_function unknown; LOCATED IN: mitochondrion; EXPRESSED IN: 11 plant structures; EXPRESSED DURING: 4 anthesis, F mature embryo stage, petal differentiation and expansion stage, E expanded cotyledon stage, D bilateral stage; BEST Arabidopsis thaliana protein match is: Carbohydrate-binding protein (TAIR:AT1G10150.1); Has 109 Blast hits to 107 proteins in 18 species: Arch…
ath-miR157c-3p	MIMAT0031872	-4.07536	AT1G10150.1	protein_coding	Carbohydrate-binding protein		Carbohydrate-binding protein; FUNCTIONS IN: carbohydrate binding; LOCATED IN: mitochondrion; EXPRESSED IN: 24 plant structures; EXPRESSED DURING: 15 growth stages; BEST Arabidopsis thaliana protein match is: Carbohydrate-binding protein (TAIR:AT1G59510.1); Has 114 Blast hits to 112 proteins in 22 species: Archae - 0; Bacteria - 3; Metazoa - 0; Fungi - 0; Plants - 110; Viruses - 0; Other Eukaryote…
ath-miR157c-3p	MIMAT0031872	-4.07536	AT5G45260.1	protein_coding	Disease resistance protein (TIR-NBS-LRR class)	Confers resistance to Ralstonia solanacearum. Similar to NBLS-TIR resistance genes,and also contains similarity to transcription factors. Interacts with pathogen effector protein AvrPop2.	RESISTANT TO RALSTONIA SOLANACEARUM 1 (RRS1); CONTAINS InterPro DOMAIN/s: DNA-binding WRKY (InterPro:IPR003657), NB-ARC (InterPro:IPR002182), Disease resistance protein (InterPro:IPR000767), Toll-Interleukin receptor (InterPro:IPR000157); BEST Arabidopsis thaliana protein match is: Disease resistance protein (TIR-NBS-LRR class) (TAIR:AT5G45050.1); Has 19764 Blast hits to 15744 proteins in 620 spe…
ath-miR157c-3p	MIMAT0031872	-4.07536	AT5G45260.2	protein_coding	Disease resistance protein (TIR-NBS-LRR class)	Confers resistance to Ralstonia solanacearum. Similar to NBLS-TIR resistance genes,and also contains similarity to transcription factors. Interacts with pathogen effector protein AvrPop2.	RESISTANT TO RALSTONIA SOLANACEARUM 1 (RRS1); CONTAINS InterPro DOMAIN/s: NB-ARC (InterPro:IPR002182), Toll-Interleukin receptor (InterPro:IPR000157), Disease resistance protein (InterPro:IPR000767); BEST Arabidopsis thaliana protein match is: Disease resistance protein (TIR-NBS-LRR class) (TAIR:AT5G45050.1); Has 16609 Blast hits to 13056 proteins in 554 species: Archae - 2; Bacteria - 1945; Meta…
ath-miR157c-3p	MIMAT0031872	-4.07536	AT2G20510.1	protein_coding	translocase inner membrane subunit 44-1	One of two loci encoding the TIM44 subunit of the mitochondrial inner membrane translocase complex. TIM44 subunit is the part of the complex that hydrolyzes ATP to provide energy for protein translocation to the inner membrane.	translocase inner membrane subunit 44-1 (TIM44-1); CONTAINS InterPro DOMAIN/s: Mitochondrial inner membrane translocase complex, subunit Tim44-related (InterPro:IPR007379); BEST Arabidopsis thaliana protein match is: translocase inner membrane subunit 44-2 (TAIR:AT2G36070.1); Has 902 Blast hits to 886 proteins in 331 species: Archae - 5; Bacteria - 250; Metazoa - 198; Fungi - 160; Plants - 71; Vi…
ath-miR868-5p	MIMAT0020355	-5.50992	NA	NA	NA	NA	NA
ath-miR171a-5p	MIMAT0031888	-2.36239	NA	NA	NA	NA	NA
ath-miR827	MIMAT0004243	-2.92105	AT5G37930.1	protein_coding	Protein with RING/U-box and TRAF-like domains		Protein with RING/U-box and TRAF-like domains; FUNCTIONS IN: ubiquitin-protein ligase activity, zinc ion binding; INVOLVED IN: multicellular organismal development, ubiquitin-dependent protein catabolic process, protein ubiquitination; LOCATED IN: intracellular, nucleus; EXPRESSED IN: 24 plant structures; EXPRESSED DURING: 15 growth stages; CONTAINS InterPro DOMAIN/s: Zinc finger, C2H2-like (Inte…
ath-miR827	MIMAT0004243	-2.92105	AT1G02860.1	protein_coding	SPX (SYG1/Pho81/XPR1) domain-containing protein	Encodes a likely ubiquitin E3 ligase with RING and SPX domains that is involved in mediating immune responses. Targeted by MIR827.	nitrogen limitation adaptation (NLA); CONTAINS InterPro DOMAIN/s: Zinc finger, RING-type, conserved site (InterPro:IPR017907), Zinc finger, RING-type (InterPro:IPR001841), SPX, N-terminal (InterPro:IPR004331); BEST Arabidopsis thaliana protein match is: SPX (SYG1/Pho81/XPR1) domain-containing protein / zinc finger (C3HC4-type RING finger) protein-related (TAIR:AT2G38920.1); Has 2026 Blast hits to…
ath-miR827	MIMAT0004243	-2.92105	AT1G02860.2	protein_coding	SPX (SYG1/Pho81/XPR1) domain-containing protein	Encodes a likely ubiquitin E3 ligase with RING and SPX domains that is involved in mediating immune responses. Targeted by MIR827.	nitrogen limitation adaptation (NLA); CONTAINS InterPro DOMAIN/s: Zinc finger, RING-type, conserved site (InterPro:IPR017907), Zinc finger, RING-type (InterPro:IPR001841), SPX, N-terminal (InterPro:IPR004331); BEST Arabidopsis thaliana protein match is: SPX (SYG1/Pho81/XPR1) domain-containing protein / zinc finger (C3HC4-type RING finger) protein-related (TAIR:AT2G38920.2); Has 30201 Blast hits t…
ath-miR827	MIMAT0004243	-2.92105	AT1G72830.3	protein_coding	nuclear factor Y, subunit A3	Encodes a subunit of CCAAT-binding complex, binds to CCAAT box motif present in some plant promoter sequences. One of three members of this class (HAP2A, HAP2B, HAP2C), it is expressed in vegetative and reproductive tissues.	nuclear factor Y, subunit A3 (NF-YA3); FUNCTIONS IN: sequence-specific DNA binding transcription factor activity; INVOLVED IN: regulation of transcription, DNA-dependent; LOCATED IN: CCAAT-binding factor complex; EXPRESSED IN: 16 plant structures; EXPRESSED DURING: 8 growth stages; CONTAINS InterPro DOMAIN/s: CCAAT-binding transcription factor, subunit B (InterPro:IPR001289); BEST Arabidopsis tha…
ath-miR827	MIMAT0004243	-2.92105	AT1G72830.2	protein_coding	nuclear factor Y, subunit A3	Encodes a subunit of CCAAT-binding complex, binds to CCAAT box motif present in some plant promoter sequences. One of three members of this class (HAP2A, HAP2B, HAP2C), it is expressed in vegetative and reproductive tissues.	nuclear factor Y, subunit A3 (NF-YA3); FUNCTIONS IN: sequence-specific DNA binding transcription factor activity; INVOLVED IN: regulation of transcription, DNA-dependent; LOCATED IN: CCAAT-binding factor complex; EXPRESSED IN: 16 plant structures; EXPRESSED DURING: 8 growth stages; CONTAINS InterPro DOMAIN/s: CCAAT-binding transcription factor, subunit B (InterPro:IPR001289), CCAAT-binding factor…
ath-miR827	MIMAT0004243	-2.92105	AT1G72830.1	protein_coding	nuclear factor Y, subunit A3	Encodes a subunit of CCAAT-binding complex, binds to CCAAT box motif present in some plant promoter sequences. One of three members of this class (HAP2A, HAP2B, HAP2C), it is expressed in vegetative and reproductive tissues.	nuclear factor Y, subunit A3 (NF-YA3); FUNCTIONS IN: sequence-specific DNA binding transcription factor activity; INVOLVED IN: regulation of transcription, DNA-dependent; LOCATED IN: CCAAT-binding factor complex; EXPRESSED IN: 16 plant structures; EXPRESSED DURING: 8 growth stages; CONTAINS InterPro DOMAIN/s: CCAAT-binding transcription factor, subunit B (InterPro:IPR001289), CCAAT-binding factor…
ath-miR827	MIMAT0004243	-2.92105	AT3G15980.1	protein_coding	Coatomer, beta' subunit		Coatomer, beta' subunit; FUNCTIONS IN: structural molecule activity; INVOLVED IN: intracellular protein transport, vesicle-mediated transport; LOCATED IN: membrane coat, COPI vesicle coat; EXPRESSED IN: 25 plant structures; EXPRESSED DURING: 13 growth stages; CONTAINS InterPro DOMAIN/s: WD40 repeat 2 (InterPro:IPR019782), Coatomer, WD associated region (InterPro:IPR006692), WD40 repeat (InterPro:…
ath-miR827	MIMAT0004243	-2.92105	AT3G15980.4	protein_coding	Coatomer, beta' subunit		Coatomer, beta' subunit; FUNCTIONS IN: structural molecule activity; INVOLVED IN: intracellular protein transport, vesicle-mediated transport; LOCATED IN: membrane coat, COPI vesicle coat; EXPRESSED IN: 24 plant structures; EXPRESSED DURING: 13 growth stages; CONTAINS InterPro DOMAIN/s: WD40 repeat 2 (InterPro:IPR019782), Coatomer, WD associated region (InterPro:IPR006692), WD40 repeat (InterPro:…
ath-miR827	MIMAT0004243	-2.92105	AT3G15980.2	protein_coding	Coatomer, beta' subunit		Coatomer, beta' subunit; FUNCTIONS IN: structural molecule activity; INVOLVED IN: intracellular protein transport, vesicle-mediated transport; LOCATED IN: membrane coat, COPI vesicle coat; EXPRESSED IN: 25 plant structures; EXPRESSED DURING: 13 growth stages; CONTAINS InterPro DOMAIN/s: WD40 repeat 2 (InterPro:IPR019782), Coatomer, WD associated region (InterPro:IPR006692), WD40 repeat (InterPro:…
ath-miR827	MIMAT0004243	-2.92105	AT3G15980.5	protein_coding	Coatomer, beta' subunit		Coatomer, beta' subunit; FUNCTIONS IN: structural molecule activity; INVOLVED IN: intracellular protein transport, vesicle-mediated transport; LOCATED IN: membrane coat, COPI vesicle coat; EXPRESSED IN: 24 plant structures; EXPRESSED DURING: 13 growth stages; CONTAINS InterPro DOMAIN/s: WD40 repeat 2 (InterPro:IPR019782), Coatomer, WD associated region (InterPro:IPR006692), WD40 repeat (InterPro:…
ath-miR827	MIMAT0004243	-2.92105	AT3G15980.3	protein_coding	Coatomer, beta' subunit		Coatomer, beta' subunit; FUNCTIONS IN: structural molecule activity; INVOLVED IN: intracellular protein transport, vesicle-mediated transport; LOCATED IN: membrane coat, COPI vesicle coat; EXPRESSED IN: 25 plant structures; EXPRESSED DURING: 13 growth stages; CONTAINS InterPro DOMAIN/s: WD40 repeat 2 (InterPro:IPR019782), Coatomer, WD associated region (InterPro:IPR006692), WD40 repeat (InterPro:…
ath-miR827	MIMAT0004243	-2.92105	AT4G10450.1	protein_coding	Ribosomal protein L6 family		Ribosomal protein L6 family; FUNCTIONS IN: structural constituent of ribosome, rRNA binding; INVOLVED IN: translation; LOCATED IN: cytosolic ribosome, cytosolic large ribosomal subunit, large ribosomal subunit; EXPRESSED IN: 23 plant structures; EXPRESSED DURING: 13 growth stages; CONTAINS InterPro DOMAIN/s: Ribosomal protein L6 (InterPro:IPR000702), Ribosomal protein L6, alpha-beta domain (Inter…
ath-miR827	MIMAT0004243	-2.92105	AT1G33140.1	protein_coding	Ribosomal protein L6 family	Encodes ribosomal protein L9. Identified in a screen for enhancers of as1. as1/pgy double mutants show defects in leaf vascular patterning and adaxial cell fate. Double mutant analysis indicates pgy genes function in the same pathway as REV, KAN1 and KAN2.	PIGGYBACK2 (PGY2); FUNCTIONS IN: structural constituent of ribosome, rRNA binding; INVOLVED IN: adaxial/abaxial pattern formation, translation; LOCATED IN: cytosolic large ribosomal subunit, vacuole, large ribosomal subunit, membrane, chloroplast envelope; EXPRESSED IN: 7 plant structures; EXPRESSED DURING: L mature pollen stage, M germinated pollen stage; CONTAINS InterPro DOMAIN/s: Ribosomal pr…
ath-miR166b-3p	MIMAT0000190	-3.57181	AT1G30490.1	protein_coding	Homeobox-leucine zipper family protein / lipid-binding START domain-containing protein	Dominant PHV mutations cause transformation of abaxial leaf fates into adaxial leaf fates. Has overlapping functions with PHABULOSA, REVOLUTA and CORONA/ATHB15 in patterning the apical portion of the embryo. Encodes a member of HD-Zip family which contains homeodomain-leucine zipper domains and domain similar to a mammalian sterol binding domain.	PHAVOLUTA (PHV); CONTAINS InterPro DOMAIN/s: Homeobox (InterPro:IPR001356), Homeodomain-like (InterPro:IPR009057), Lipid-binding START (InterPro:IPR002913), MEKHLA (InterPro:IPR013978), Homeodomain-related (InterPro:IPR012287); BEST Arabidopsis thaliana protein match is: Homeobox-leucine zipper family protein / lipid-binding START domain-containing protein (TAIR:AT2G34710.1); Has 3472 Blast hits …
ath-miR166b-3p	MIMAT0000190	-3.57181	AT1G52150.2	protein_coding	Homeobox-leucine zipper family protein / lipid-binding START domain-containing protein	Member of the class III HD-ZIP protein family. Contains homeodomain and leucine zipper domain. Critical for vascular development and negatively regulates vascular cell differentiation.	ATHB-15; CONTAINS InterPro DOMAIN/s: Homeobox (InterPro:IPR001356), Homeodomain-like (InterPro:IPR009057), Lipid-binding START (InterPro:IPR002913), MEKHLA (InterPro:IPR013978), Homeodomain-related (InterPro:IPR012287); BEST Arabidopsis thaliana protein match is: homeobox gene 8 (TAIR:AT4G32880.1); Has 3139 Blast hits to 3068 proteins in 257 species: Archae - 0; Bacteria - 18; Metazoa - 766; Fung…
ath-miR166b-3p	MIMAT0000190	-3.57181	AT1G52150.1	protein_coding	Homeobox-leucine zipper family protein / lipid-binding START domain-containing protein	Member of the class III HD-ZIP protein family. Contains homeodomain and leucine zipper domain. Critical for vascular development and negatively regulates vascular cell differentiation.	ATHB-15; CONTAINS InterPro DOMAIN/s: Homeobox (InterPro:IPR001356), Homeodomain-like (InterPro:IPR009057), Lipid-binding START (InterPro:IPR002913), MEKHLA (InterPro:IPR013978), Homeodomain-related (InterPro:IPR012287); BEST Arabidopsis thaliana protein match is: homeobox gene 8 (TAIR:AT4G32880.1); Has 3146 Blast hits to 3075 proteins in 258 species: Archae - 0; Bacteria - 18; Metazoa - 766; Fung…
ath-miR166b-3p	MIMAT0000190	-3.57181	AT1G52150.3	protein_coding	Homeobox-leucine zipper family protein / lipid-binding START domain-containing protein	Member of the class III HD-ZIP protein family. Contains homeodomain and leucine zipper domain. Critical for vascular development and negatively regulates vascular cell differentiation.	ATHB-15; CONTAINS InterPro DOMAIN/s: Homeobox (InterPro:IPR001356), Homeodomain-like (InterPro:IPR009057), Lipid-binding START (InterPro:IPR002913), MEKHLA (InterPro:IPR013978), Homeodomain-related (InterPro:IPR012287); BEST Arabidopsis thaliana protein match is: homeobox gene 8 (TAIR:AT4G32880.1); Has 3126 Blast hits to 3055 proteins in 249 species: Archae - 0; Bacteria - 0; Metazoa - 767; Fungi…
ath-miR166b-3p	MIMAT0000190	-3.57181	AT2G34710.1	protein_coding	Homeobox-leucine zipper family protein / lipid-binding START domain-containing protein	Dominant PHB mutations cause transformation of abaxial leaf fates into adaxial leaf fates. Encodes a member of HD-Zip family which contains homeodomain-leucine zipper domains and domain similar to a mammalian sterol binding domain. Has overlapping functions with PHAVOLUTA, REVOLUTA and CORONA.	PHABULOSA (PHB); CONTAINS InterPro DOMAIN/s: Homeobox (InterPro:IPR001356), Homeodomain-like (InterPro:IPR009057), Lipid-binding START (InterPro:IPR002913), MEKHLA (InterPro:IPR013978), Homeodomain-related (InterPro:IPR012287); BEST Arabidopsis thaliana protein match is: Homeobox-leucine zipper family protein / lipid-binding START domain-containing protein (TAIR:AT1G30490.1); Has 3393 Blast hits …
ath-miR166b-3p	MIMAT0000190	-3.57181	AT4G32880.1	protein_coding	homeobox gene 8	member of homeodomain-leucine zipper family, acting as a differentiation-promoting transcription factor of the vascular meristems.	homeobox gene 8 (HB-8); CONTAINS InterPro DOMAIN/s: Basic-leucine zipper (bZIP) transcription factor (InterPro:IPR004827), Homeobox (InterPro:IPR001356), Homeodomain-like (InterPro:IPR009057), Lipid-binding START (InterPro:IPR002913), MEKHLA (InterPro:IPR013978), Homeodomain-related (InterPro:IPR012287); BEST Arabidopsis thaliana protein match is: Homeobox-leucine zipper family protein / lipid-bi…
ath-miR166b-3p	MIMAT0000190	-3.57181	AT5G60690.1	protein_coding	Homeobox-leucine zipper family protein / lipid-binding START domain-containing protein	REVOLUTA regulates meristem initiation at lateral positions. a member of a small homeodomain-leucine zipper family. Has overlapping functions with PHAVOLUTA and PHABULOSA.	REVOLUTA (REV); CONTAINS InterPro DOMAIN/s: Homeobox (InterPro:IPR001356), Homeodomain-like (InterPro:IPR009057), Lipid-binding START (InterPro:IPR002913), MEKHLA (InterPro:IPR013978), Homeodomain-related (InterPro:IPR012287); BEST Arabidopsis thaliana protein match is: Homeobox-leucine zipper family protein / lipid-binding START domain-containing protein (TAIR:AT2G34710.1); Has 1807 Blast hits t…
ath-miR166b-3p	MIMAT0000190	-3.57181	AT1G30370.1	protein_coding	alpha/beta-Hydrolases superfamily protein		alpha/beta-Hydrolases superfamily protein; FUNCTIONS IN: triglyceride lipase activity; INVOLVED IN: lipid metabolic process; EXPRESSED IN: root; CONTAINS InterPro DOMAIN/s: Lipase, class 3 (InterPro:IPR002921); BEST Arabidopsis thaliana protein match is: alpha/beta-Hydrolases superfamily protein (TAIR:AT1G06800.1); Has 1971 Blast hits to 1966 proteins in 378 species: Archae - 0; Bacteria - 534; M…
ath-miR165b	MIMAT0000188	-3.86224	AT4G32880.1	protein_coding	homeobox gene 8	member of homeodomain-leucine zipper family, acting as a differentiation-promoting transcription factor of the vascular meristems.	homeobox gene 8 (HB-8); CONTAINS InterPro DOMAIN/s: Basic-leucine zipper (bZIP) transcription factor (InterPro:IPR004827), Homeobox (InterPro:IPR001356), Homeodomain-like (InterPro:IPR009057), Lipid-binding START (InterPro:IPR002913), MEKHLA (InterPro:IPR013978), Homeodomain-related (InterPro:IPR012287); BEST Arabidopsis thaliana protein match is: Homeobox-leucine zipper family protein / lipid-bi…
ath-miR165b	MIMAT0000188	-3.86224	AT1G30490.1	protein_coding	Homeobox-leucine zipper family protein / lipid-binding START domain-containing protein	Dominant PHV mutations cause transformation of abaxial leaf fates into adaxial leaf fates. Has overlapping functions with PHABULOSA, REVOLUTA and CORONA/ATHB15 in patterning the apical portion of the embryo. Encodes a member of HD-Zip family which contains homeodomain-leucine zipper domains and domain similar to a mammalian sterol binding domain.	PHAVOLUTA (PHV); CONTAINS InterPro DOMAIN/s: Homeobox (InterPro:IPR001356), Homeodomain-like (InterPro:IPR009057), Lipid-binding START (InterPro:IPR002913), MEKHLA (InterPro:IPR013978), Homeodomain-related (InterPro:IPR012287); BEST Arabidopsis thaliana protein match is: Homeobox-leucine zipper family protein / lipid-binding START domain-containing protein (TAIR:AT2G34710.1); Has 3472 Blast hits …
ath-miR165b	MIMAT0000188	-3.86224	AT1G52150.3	protein_coding	Homeobox-leucine zipper family protein / lipid-binding START domain-containing protein	Member of the class III HD-ZIP protein family. Contains homeodomain and leucine zipper domain. Critical for vascular development and negatively regulates vascular cell differentiation.	ATHB-15; CONTAINS InterPro DOMAIN/s: Homeobox (InterPro:IPR001356), Homeodomain-like (InterPro:IPR009057), Lipid-binding START (InterPro:IPR002913), MEKHLA (InterPro:IPR013978), Homeodomain-related (InterPro:IPR012287); BEST Arabidopsis thaliana protein match is: homeobox gene 8 (TAIR:AT4G32880.1); Has 3126 Blast hits to 3055 proteins in 249 species: Archae - 0; Bacteria - 0; Metazoa - 767; Fungi…
ath-miR165b	MIMAT0000188	-3.86224	AT5G60690.1	protein_coding	Homeobox-leucine zipper family protein / lipid-binding START domain-containing protein	REVOLUTA regulates meristem initiation at lateral positions. a member of a small homeodomain-leucine zipper family. Has overlapping functions with PHAVOLUTA and PHABULOSA.	REVOLUTA (REV); CONTAINS InterPro DOMAIN/s: Homeobox (InterPro:IPR001356), Homeodomain-like (InterPro:IPR009057), Lipid-binding START (InterPro:IPR002913), MEKHLA (InterPro:IPR013978), Homeodomain-related (InterPro:IPR012287); BEST Arabidopsis thaliana protein match is: Homeobox-leucine zipper family protein / lipid-binding START domain-containing protein (TAIR:AT2G34710.1); Has 1807 Blast hits t…
ath-miR165b	MIMAT0000188	-3.86224	AT1G52150.2	protein_coding	Homeobox-leucine zipper family protein / lipid-binding START domain-containing protein	Member of the class III HD-ZIP protein family. Contains homeodomain and leucine zipper domain. Critical for vascular development and negatively regulates vascular cell differentiation.	ATHB-15; CONTAINS InterPro DOMAIN/s: Homeobox (InterPro:IPR001356), Homeodomain-like (InterPro:IPR009057), Lipid-binding START (InterPro:IPR002913), MEKHLA (InterPro:IPR013978), Homeodomain-related (InterPro:IPR012287); BEST Arabidopsis thaliana protein match is: homeobox gene 8 (TAIR:AT4G32880.1); Has 3139 Blast hits to 3068 proteins in 257 species: Archae - 0; Bacteria - 18; Metazoa - 766; Fung…
ath-miR165b	MIMAT0000188	-3.86224	AT2G34710.1	protein_coding	Homeobox-leucine zipper family protein / lipid-binding START domain-containing protein	Dominant PHB mutations cause transformation of abaxial leaf fates into adaxial leaf fates. Encodes a member of HD-Zip family which contains homeodomain-leucine zipper domains and domain similar to a mammalian sterol binding domain. Has overlapping functions with PHAVOLUTA, REVOLUTA and CORONA.	PHABULOSA (PHB); CONTAINS InterPro DOMAIN/s: Homeobox (InterPro:IPR001356), Homeodomain-like (InterPro:IPR009057), Lipid-binding START (InterPro:IPR002913), MEKHLA (InterPro:IPR013978), Homeodomain-related (InterPro:IPR012287); BEST Arabidopsis thaliana protein match is: Homeobox-leucine zipper family protein / lipid-binding START domain-containing protein (TAIR:AT1G30490.1); Has 3393 Blast hits …
ath-miR165b	MIMAT0000188	-3.86224	AT1G52150.1	protein_coding	Homeobox-leucine zipper family protein / lipid-binding START domain-containing protein	Member of the class III HD-ZIP protein family. Contains homeodomain and leucine zipper domain. Critical for vascular development and negatively regulates vascular cell differentiation.	ATHB-15; CONTAINS InterPro DOMAIN/s: Homeobox (InterPro:IPR001356), Homeodomain-like (InterPro:IPR009057), Lipid-binding START (InterPro:IPR002913), MEKHLA (InterPro:IPR013978), Homeodomain-related (InterPro:IPR012287); BEST Arabidopsis thaliana protein match is: homeobox gene 8 (TAIR:AT4G32880.1); Has 3146 Blast hits to 3075 proteins in 258 species: Archae - 0; Bacteria - 18; Metazoa - 766; Fung…
ath-miR165b	MIMAT0000188	-3.86224	AT1G30370.1	protein_coding	alpha/beta-Hydrolases superfamily protein		alpha/beta-Hydrolases superfamily protein; FUNCTIONS IN: triglyceride lipase activity; INVOLVED IN: lipid metabolic process; EXPRESSED IN: root; CONTAINS InterPro DOMAIN/s: Lipase, class 3 (InterPro:IPR002921); BEST Arabidopsis thaliana protein match is: alpha/beta-Hydrolases superfamily protein (TAIR:AT1G06800.1); Has 1971 Blast hits to 1966 proteins in 378 species: Archae - 0; Bacteria - 534; M…
ath-miR447a.2-3p	MIMAT0020345	-3.19054	NA	NA	NA	NA	NA
ath-miR841b-3p	MIMAT0017742	-3.43105	NA	NA	NA	NA	NA
ath-miR397a	MIMAT0000946	-1.69823	AT5G60020.1	protein_coding	laccase 17	putative laccase, a member of laccase family of genes (17 members in Arabidopsis).	laccase 17 (LAC17); FUNCTIONS IN: laccase activity; INVOLVED IN: oxidation reduction, lignin catabolic process; LOCATED IN: endomembrane system, apoplast; EXPRESSED IN: 14 plant structures; EXPRESSED DURING: LP.04 four leaves visible, 4 anthesis, C globular stage, petal differentiation and expansion stage, LP.12 twelve leaves visible; CONTAINS InterPro DOMAIN/s: Multicopper oxidase, type 3 (Inter…
ath-miR397a	MIMAT0000946	-1.69823	AT2G29130.1	protein_coding	laccase 2	putative laccase, knockout mutant had reduced root elongation under PEG-induced dehydration	laccase 2 (LAC2); FUNCTIONS IN: laccase activity; INVOLVED IN: response to water deprivation; LOCATED IN: endomembrane system, apoplast; EXPRESSED IN: 6 plant structures; EXPRESSED DURING: petal differentiation and expansion stage; CONTAINS InterPro DOMAIN/s: Multicopper oxidase, type 3 (InterPro:IPR011707), Laccase (InterPro:IPR017761), Multicopper oxidase, type 2 (InterPro:IPR011706), Cupredoxi…
ath-miR397a	MIMAT0000946	-1.69823	AT2G38080.1	protein_coding	Laccase/Diphenol oxidase family protein	Encodes a protein with similarity to putative laccase, a member of laccase family (17 members in Arabidopsis). Might be involved in cell wall biosynthesis. Mutants have a mild irregular xylem phenotype.	IRREGULAR XYLEM 12 (IRX12); FUNCTIONS IN: laccase activity; INVOLVED IN: secondary cell wall biogenesis; LOCATED IN: endomembrane system, apoplast; EXPRESSED IN: 24 plant structures; EXPRESSED DURING: 13 growth stages; CONTAINS InterPro DOMAIN/s: Multicopper oxidase, type 3 (InterPro:IPR011707), Laccase (InterPro:IPR017761), Multicopper oxidase, type 2 (InterPro:IPR011706), Cupredoxin (InterPro:I…
ath-miR397a	MIMAT0000946	-1.69823	AT3G60250.2	protein_coding	casein kinase II beta chain 3	Regulatory (beta) subunit of the protein kinase CK2. Involved in regulation of the circadian clock in Arabidopsis	casein kinase II beta chain 3 (CKB3); CONTAINS InterPro DOMAIN/s: Casein kinase II, regulatory subunit, alpha-helical (InterPro:IPR016149), Casein kinase II, regulatory subunit, beta-sheet (InterPro:IPR016150), Casein kinase II, regulatory subunit (InterPro:IPR000704); BEST Arabidopsis thaliana protein match is: casein kinase II beta subunit 4 (TAIR:AT2G44680.2); Has 30201 Blast hits to 17322 pro…
ath-miR397a	MIMAT0000946	-1.69823	AT3G60250.1	protein_coding	casein kinase II beta chain 3	Regulatory (beta) subunit of the protein kinase CK2. Involved in regulation of the circadian clock in Arabidopsis	casein kinase II beta chain 3 (CKB3); CONTAINS InterPro DOMAIN/s: Casein kinase II, regulatory subunit, alpha-helical (InterPro:IPR016149), Casein kinase II, regulatory subunit, beta-sheet (InterPro:IPR016150), Casein kinase II, regulatory subunit (InterPro:IPR000704); BEST Arabidopsis thaliana protein match is: casein kinase II beta subunit 4 (TAIR:AT2G44680.1); Has 1086 Blast hits to 1084 prote…
ath-miR397a	MIMAT0000946	-1.69823	AT1G13560.1	protein_coding	aminoalcoholphosphotransferase 1	Encodes aminoalcoholphosphotransferase AAPT1.	aminoalcoholphosphotransferase 1 (AAPT1); FUNCTIONS IN: phosphatidyltransferase activity, phosphotransferase activity, for other substituted phosphate groups; INVOLVED IN: phospholipid biosynthetic process; LOCATED IN: membrane; EXPRESSED IN: 24 plant structures; EXPRESSED DURING: 15 growth stages; CONTAINS InterPro DOMAIN/s: Choline/ethanolaminephosphotransferase (InterPro:IPR014472), CDP-alcoho…
ath-miR397a	MIMAT0000946	-1.69823	AT1G13560.2	protein_coding	aminoalcoholphosphotransferase 1	Encodes aminoalcoholphosphotransferase AAPT1.	aminoalcoholphosphotransferase 1 (AAPT1); FUNCTIONS IN: phosphatidyltransferase activity, phosphotransferase activity, for other substituted phosphate groups; INVOLVED IN: phospholipid biosynthetic process; LOCATED IN: endomembrane system, membrane; EXPRESSED IN: 24 plant structures; EXPRESSED DURING: 15 growth stages; CONTAINS InterPro DOMAIN/s: CDP-alcohol phosphatidyltransferase (InterPro:IPR0…
ath-miR397a	MIMAT0000946	-1.69823	AT3G05350.1	protein_coding	Metallopeptidase M24 family protein		Metallopeptidase M24 family protein; FUNCTIONS IN: hydrolase activity, aminopeptidase activity; INVOLVED IN: proteolysis, cellular process; LOCATED IN: chloroplast, chloroplast stroma; EXPRESSED IN: 22 plant structures; EXPRESSED DURING: 13 growth stages; CONTAINS InterPro DOMAIN/s: Peptidase M24, structural domain (InterPro:IPR000994), Creatinase (InterPro:IPR000587); BEST Arabidopsis thaliana p…
ath-miR397a	MIMAT0000946	-1.69823	AT3G06470.1	protein_coding	GNS1/SUR4 membrane protein family		GNS1/SUR4 membrane protein family; FUNCTIONS IN: molecular_function unknown; INVOLVED IN: biological_process unknown; LOCATED IN: integral to membrane; EXPRESSED IN: 22 plant structures; EXPRESSED DURING: 13 growth stages; CONTAINS InterPro DOMAIN/s: GNS1/SUR4 membrane protein (InterPro:IPR002076); BEST Arabidopsis thaliana protein match is: GNS1/SUR4 membrane protein family (TAIR:AT3G06460.1); H…
ath-miR397a	MIMAT0000946	-1.69823	AT4G15570.1	protein_coding	P-loop containing nucleoside triphosphate hydrolases superfamily protein	Similar to yeast Sen1 (splicing endonuclease 1)helicase protein. Involved in female gametophyte development.	MAGATAMA 3 (MAA3); FUNCTIONS IN: molecular_function unknown; INVOLVED IN: pollen-pistil interaction, pollen tube guidance, embryo sac development; LOCATED IN: cellular_component unknown; EXPRESSED IN: 23 plant structures; EXPRESSED DURING: 13 growth stages; CONTAINS InterPro DOMAIN/s: DEAD-like helicase, N-terminal (InterPro:IPR014001); BEST Arabidopsis thaliana protein match is: P-loop containin…
ath-miR397a	MIMAT0000946	-1.69823	AT1G19500.1	protein_coding			unknown protein; FUNCTIONS IN: molecular_function unknown; INVOLVED IN: biological_process unknown; LOCATED IN: endomembrane system; EXPRESSED IN: 9 plant structures; EXPRESSED DURING: L mature pollen stage, M germinated pollen stage, 4 anthesis, C globular stage, petal differentiation and expansion stage; BEST Arabidopsis thaliana protein match is: unknown protein (TAIR:AT2G35765.1); Has 9 Blast…
ath-miR397a	MIMAT0000946	-1.69823	AT5G18420.1	protein_coding			unknown protein; FUNCTIONS IN: molecular_function unknown; INVOLVED IN: biological_process unknown; LOCATED IN: cellular_component unknown; EXPRESSED IN: 25 plant structures; EXPRESSED DURING: 15 growth stages; CONTAINS InterPro DOMAIN/s: Protein of unknown function DUF2363 (InterPro:IPR019312); Has 1807 Blast hits to 1807 proteins in 277 species: Archae - 0; Bacteria - 0; Metazoa - 736; Fungi - …
ath-miR397a	MIMAT0000946	-1.69823	AT5G18420.2	protein_coding			unknown protein; FUNCTIONS IN: molecular_function unknown; INVOLVED IN: biological_process unknown; LOCATED IN: cellular_component unknown; EXPRESSED IN: 25 plant structures; EXPRESSED DURING: 15 growth stages; CONTAINS InterPro DOMAIN/s: Protein of unknown function DUF2363 (InterPro:IPR019312); Has 233 Blast hits to 233 proteins in 86 species: Archae - 0; Bacteria - 0; Metazoa - 106; Fungi - 2; …
ath-miR397a	MIMAT0000946	-1.69823	AT5G18420.3	protein_coding			unknown protein; FUNCTIONS IN: molecular_function unknown; INVOLVED IN: biological_process unknown; LOCATED IN: cellular_component unknown; EXPRESSED IN: 25 plant structures; EXPRESSED DURING: 15 growth stages; CONTAINS InterPro DOMAIN/s: Protein of unknown function DUF2363 (InterPro:IPR019312); Has 35333 Blast hits to 34131 proteins in 2444 species: Archae - 798; Bacteria - 22429; Metazoa - 974;…
ath-miR397a	MIMAT0000946	-1.69823	AT3G17880.2	protein_coding	tetraticopeptide domain-containing thioredoxin	Encodes a thioredoxin-like disulfide reductase. The protein interacts with the yeast Hsp70 protein Ssb2 in vitro. This interaction is sensitive to the redox status of the thioredoxin domain of AtTDX.	tetraticopeptide domain-containing thioredoxin (TDX); FUNCTIONS IN: protein binding, oxidoreductase activity, acting on sulfur group of donors, disulfide as acceptor; INVOLVED IN: cell redox homeostasis; LOCATED IN: cellular_component unknown; EXPRESSED IN: 22 plant structures; EXPRESSED DURING: 13 growth stages; CONTAINS InterPro DOMAIN/s: Thioredoxin fold (InterPro:IPR012335), Tetratricopeptide…
ath-miR397a	MIMAT0000946	-1.69823	AT3G17880.1	protein_coding	tetraticopeptide domain-containing thioredoxin	Encodes a thioredoxin-like disulfide reductase. The protein interacts with the yeast Hsp70 protein Ssb2 in vitro. This interaction is sensitive to the redox status of the thioredoxin domain of AtTDX.	tetraticopeptide domain-containing thioredoxin (TDX); FUNCTIONS IN: protein binding, oxidoreductase activity, acting on sulfur group of donors, disulfide as acceptor; INVOLVED IN: cell redox homeostasis; LOCATED IN: cellular_component unknown; EXPRESSED IN: 22 plant structures; EXPRESSED DURING: 13 growth stages; CONTAINS InterPro DOMAIN/s: Thioredoxin fold (InterPro:IPR012335), Tetratricopeptide…
ath-miR397a	MIMAT0000946	-1.69823	AT3G06040.1	protein_coding	Ribosomal protein L12/ ATP-dependent Clp protease adaptor protein ClpS family protein		Ribosomal protein L12/ ATP-dependent Clp protease adaptor protein ClpS family protein; FUNCTIONS IN: structural constituent of ribosome; INVOLVED IN: translation; LOCATED IN: ribosome, intracellular, large ribosomal subunit; EXPRESSED IN: 21 plant structures; EXPRESSED DURING: 13 growth stages; CONTAINS InterPro DOMAIN/s: Ribosomal protein L12, chloroplast (InterPro:IPR015608), Ribosomal protein …
ath-miR397a	MIMAT0000946	-1.69823	AT3G06040.3	protein_coding	Ribosomal protein L12/ ATP-dependent Clp protease adaptor protein ClpS family protein		Ribosomal protein L12/ ATP-dependent Clp protease adaptor protein ClpS family protein; FUNCTIONS IN: structural constituent of ribosome; INVOLVED IN: translation; LOCATED IN: ribosome, intracellular, large ribosomal subunit; EXPRESSED IN: 21 plant structures; EXPRESSED DURING: 13 growth stages; CONTAINS InterPro DOMAIN/s: Ribosomal protein L12, chloroplast (InterPro:IPR015608), Ribosomal protein …
ath-miR397a	MIMAT0000946	-1.69823	AT3G06040.2	protein_coding	Ribosomal protein L12/ ATP-dependent Clp protease adaptor protein ClpS family protein		Ribosomal protein L12/ ATP-dependent Clp protease adaptor protein ClpS family protein; FUNCTIONS IN: structural constituent of ribosome; INVOLVED IN: translation; LOCATED IN: ribosome, intracellular, large ribosomal subunit; EXPRESSED IN: 21 plant structures; EXPRESSED DURING: 13 growth stages; CONTAINS InterPro DOMAIN/s: Ribosomal protein L12, chloroplast (InterPro:IPR015608), Ribosomal protein …
ath-miR397a	MIMAT0000946	-1.69823	AT3G18220.1	protein_coding	Phosphatidic acid phosphatase (PAP2) family protein		Phosphatidic acid phosphatase (PAP2) family protein; FUNCTIONS IN: catalytic activity, phosphatidate phosphatase activity; INVOLVED IN: biological_process unknown; LOCATED IN: membrane; EXPRESSED IN: 7 plant structures; EXPRESSED DURING: L mature pollen stage, M germinated pollen stage, 4 anthesis, petal differentiation and expansion stage; CONTAINS InterPro DOMAIN/s: Phosphatidic acid phosphatas…
ath-miR397a	MIMAT0000946	-1.69823	AT5G08050.1	protein_coding	Protein of unknown function (DUF1118)		FUNCTIONS IN: molecular_function unknown; INVOLVED IN: response to karrikin; LOCATED IN: thylakoid, chloroplast thylakoid membrane, chloroplast; EXPRESSED IN: 21 plant structures; EXPRESSED DURING: 13 growth stages; CONTAINS InterPro DOMAIN/s: Protein of unknown function DUF1118 (InterPro:IPR009500), Uncharacterised conserved protein UCP022207 (InterPro:IPR016801); Has 78 Blast hits to 78 protein…
ath-miR8179	MIMAT0032778	-2.86563	NA	NA	NA	NA	NA
ath-miR824-5p	MIMAT0004277	-2.4157	AT1G73430.1	protein_coding	sec34-like family protein		sec34-like family protein; FUNCTIONS IN: molecular_function unknown; INVOLVED IN: intracellular protein transport; LOCATED IN: chloroplast, membrane, cis-Golgi network; EXPRESSED IN: 21 plant structures; EXPRESSED DURING: 13 growth stages; CONTAINS InterPro DOMAIN/s: Sec34-like protein (InterPro:IPR007265); Has 353 Blast hits to 340 proteins in 172 species: Archae - 0; Bacteria - 4; Metazoa - 117…
ath-miR824-5p	MIMAT0004277	-2.4157	AT1G73430.2	protein_coding	sec34-like family protein		sec34-like family protein; FUNCTIONS IN: molecular_function unknown; INVOLVED IN: intracellular protein transport; LOCATED IN: chloroplast, cis-Golgi network, membrane; EXPRESSED IN: 21 plant structures; EXPRESSED DURING: 13 growth stages; CONTAINS InterPro DOMAIN/s: Sec34-like protein (InterPro:IPR007265); Has 30201 Blast hits to 17322 proteins in 780 species: Archae - 12; Bacteria - 1396; Metaz…
ath-miR824-5p	MIMAT0004277	-2.4157	AT1G62170.1	protein_coding	Serine protease inhibitor (SERPIN) family protein		Serine protease inhibitor (SERPIN) family protein; CONTAINS InterPro DOMAIN/s: Protease inhibitor I4, serpin, plant (InterPro:IPR015554), Protease inhibitor I4, serpin (InterPro:IPR000215); BEST Arabidopsis thaliana protein match is: serpin 2 (TAIR:AT2G14540.1); Has 6160 Blast hits to 6124 proteins in 462 species: Archae - 64; Bacteria - 366; Metazoa - 4705; Fungi - 11; Plants - 344; Viruses - 45…
ath-miR824-5p	MIMAT0004277	-2.4157	AT1G62170.2	protein_coding	Serine protease inhibitor (SERPIN) family protein		Serine protease inhibitor (SERPIN) family protein; CONTAINS InterPro DOMAIN/s: Protease inhibitor I4, serpin, plant (InterPro:IPR015554), Protease inhibitor I4, serpin (InterPro:IPR000215); BEST Arabidopsis thaliana protein match is: serpin 2 (TAIR:AT2G14540.1).
ath-miR824-5p	MIMAT0004277	-2.4157	AT5G41300.1	protein_coding	Receptor-like protein kinase-related family protein		Receptor-like protein kinase-related family protein; CONTAINS InterPro DOMAIN/s: Protein of unknown function DUF26 (InterPro:IPR002902); BEST Arabidopsis thaliana protein match is: Receptor-like protein kinase-related family protein (TAIR:AT5G41290.1); Has 1807 Blast hits to 1807 proteins in 277 species: Archae - 0; Bacteria - 0; Metazoa - 736; Fungi - 347; Plants - 385; Viruses - 0; Other Eukary…
ath-miR824-5p	MIMAT0004277	-2.4157	AT3G57230.1	protein_coding	AGAMOUS-like 16	MADS-box transcription factor. Expressed in leaf, root and stem, with higher RNA accumulation in guard cells and trichomes.	AGAMOUS-like 16 (AGL16); FUNCTIONS IN: sequence-specific DNA binding transcription factor activity; INVOLVED IN: regulation of transcription, DNA-dependent, stomatal lineage progression; LOCATED IN: nucleus; EXPRESSED IN: 26 plant structures; EXPRESSED DURING: 13 growth stages; CONTAINS InterPro DOMAIN/s: Transcription factor, MADS-box (InterPro:IPR002100), Transcription factor, K-box (InterPro:I…
ath-miR824-5p	MIMAT0004277	-2.4157	AT3G57230.2	protein_coding	AGAMOUS-like 16	MADS-box transcription factor. Expressed in leaf, root and stem, with higher RNA accumulation in guard cells and trichomes.	AGAMOUS-like 16 (AGL16); FUNCTIONS IN: sequence-specific DNA binding transcription factor activity; INVOLVED IN: regulation of transcription, DNA-dependent, stomatal lineage progression; LOCATED IN: nucleus; EXPRESSED IN: 26 plant structures; EXPRESSED DURING: 13 growth stages; CONTAINS InterPro DOMAIN/s: Transcription factor, MADS-box (InterPro:IPR002100), Transcription factor, K-box (InterPro:I…
ath-miR824-5p	MIMAT0004277	-2.4157	AT4G28000.1	protein_coding	P-loop containing nucleoside triphosphate hydrolases superfamily protein		P-loop containing nucleoside triphosphate hydrolases superfamily protein; FUNCTIONS IN: nucleoside-triphosphatase activity, ATPase activity, nucleotide binding, ATP binding; LOCATED IN: endomembrane system; EXPRESSED IN: 7 plant structures; EXPRESSED DURING: L mature pollen stage, M germinated pollen stage, 4 anthesis, petal differentiation and expansion stage; CONTAINS InterPro DOMAIN/s: ATPase,…
ath-miR824-5p	MIMAT0004277	-2.4157	AT5G57560.1	protein_coding	Xyloglucan endotransglucosylase/hydrolase family protein	Encodes a cell wall-modifying enzyme, rapidly upregulated in response to environmental stimuli	Touch 4 (TCH4); CONTAINS InterPro DOMAIN/s: Xyloglucan endotransglucosylase/hydrolase (InterPro:IPR016455), Xyloglucan endo-transglycosylase, C-terminal (InterPro:IPR010713), Concanavalin A-like lectin/glucanase, subgroup (InterPro:IPR013320), Concanavalin A-like lectin/glucanase (InterPro:IPR008985), Glycoside hydrolase, family 16 (InterPro:IPR000757), Glycoside hydrolase, family 16, active site…
ath-miR824-5p	MIMAT0004277	-2.4157	AT5G15910.1	protein_coding	NAD(P)-binding Rossmann-fold superfamily protein		NAD(P)-binding Rossmann-fold superfamily protein; FUNCTIONS IN: coenzyme binding, binding, catalytic activity; INVOLVED IN: cellular metabolic process, metabolic process; EXPRESSED IN: 26 plant structures; EXPRESSED DURING: 15 growth stages; CONTAINS InterPro DOMAIN/s: NAD-dependent epimerase/dehydratase (InterPro:IPR001509), NAD(P)-binding domain (InterPro:IPR016040); BEST Arabidopsis thaliana p…
ath-miR824-5p	MIMAT0004277	-2.4157	AT3G14560.1	protein_coding			unknown protein; Has 6 Blast hits to 6 proteins in 3 species: Archae - 0; Bacteria - 0; Metazoa - 0; Fungi - 0; Plants - 6; Viruses - 0; Other Eukaryotes - 0 (source: NCBI BLink).
ath-miR164b-3p	MIMAT0031878	-2.48469	AT1G71010.1	protein_coding	FORMS APLOID AND BINUCLEATE CELLS 1C	Encodes a protein that is predicted to act as a phosphatidylinositol-3P 5-kinase, but, because it lacks a FYVE domain, it is unlikely to be efficiently targeted to membranes containing the proposed phosphatidylinositol-3P substrate. Therefore, its molecular function remains unknown.	FORMS APLOID AND BINUCLEATE CELLS 1C (FAB1C); FUNCTIONS IN: 1-phosphatidylinositol-4-phosphate 5-kinase activity, phosphatidylinositol phosphate kinase activity, ATP binding; INVOLVED IN: phosphatidylinositol metabolic process, cellular protein metabolic process; LOCATED IN: cellular_component unknown; EXPRESSED IN: 22 plant structures; EXPRESSED DURING: 13 growth stages; CONTAINS InterPro DOMAIN…
ath-miR164b-3p	MIMAT0031878	-2.48469	AT3G44170.1	protein_coding			FUNCTIONS IN: molecular_function unknown; INVOLVED IN: biological_process unknown; LOCATED IN: endomembrane system; CONTAINS InterPro DOMAIN/s: Plant self-incompatibility S1 (InterPro:IPR010264); BEST Arabidopsis thaliana protein match is: Plant self-incompatibility protein S1 family (TAIR:AT5G26090.1); Has 12 Blast hits to 12 proteins in 2 species: Archae - 0; Bacteria - 0; Metazoa - 0; Fungi - …
ath-miR164b-3p	MIMAT0031878	-2.48469	AT2G37380.1	protein_coding			unknown protein; BEST Arabidopsis thaliana protein match is: unknown protein (TAIR:AT2G39370.1); Has 1284 Blast hits to 422 proteins in 114 species: Archae - 0; Bacteria - 90; Metazoa - 125; Fungi - 151; Plants - 136; Viruses - 0; Other Eukaryotes - 782 (source: NCBI BLink).
ath-miR166c	MIMAT0000191	-3.55229	AT2G34710.1	protein_coding	Homeobox-leucine zipper family protein / lipid-binding START domain-containing protein	Dominant PHB mutations cause transformation of abaxial leaf fates into adaxial leaf fates. Encodes a member of HD-Zip family which contains homeodomain-leucine zipper domains and domain similar to a mammalian sterol binding domain. Has overlapping functions with PHAVOLUTA, REVOLUTA and CORONA.	PHABULOSA (PHB); CONTAINS InterPro DOMAIN/s: Homeobox (InterPro:IPR001356), Homeodomain-like (InterPro:IPR009057), Lipid-binding START (InterPro:IPR002913), MEKHLA (InterPro:IPR013978), Homeodomain-related (InterPro:IPR012287); BEST Arabidopsis thaliana protein match is: Homeobox-leucine zipper family protein / lipid-binding START domain-containing protein (TAIR:AT1G30490.1); Has 3393 Blast hits …
ath-miR166c	MIMAT0000191	-3.55229	AT5G60690.1	protein_coding	Homeobox-leucine zipper family protein / lipid-binding START domain-containing protein	REVOLUTA regulates meristem initiation at lateral positions. a member of a small homeodomain-leucine zipper family. Has overlapping functions with PHAVOLUTA and PHABULOSA.	REVOLUTA (REV); CONTAINS InterPro DOMAIN/s: Homeobox (InterPro:IPR001356), Homeodomain-like (InterPro:IPR009057), Lipid-binding START (InterPro:IPR002913), MEKHLA (InterPro:IPR013978), Homeodomain-related (InterPro:IPR012287); BEST Arabidopsis thaliana protein match is: Homeobox-leucine zipper family protein / lipid-binding START domain-containing protein (TAIR:AT2G34710.1); Has 1807 Blast hits t…
ath-miR166c	MIMAT0000191	-3.55229	AT1G30490.1	protein_coding	Homeobox-leucine zipper family protein / lipid-binding START domain-containing protein	Dominant PHV mutations cause transformation of abaxial leaf fates into adaxial leaf fates. Has overlapping functions with PHABULOSA, REVOLUTA and CORONA/ATHB15 in patterning the apical portion of the embryo. Encodes a member of HD-Zip family which contains homeodomain-leucine zipper domains and domain similar to a mammalian sterol binding domain.	PHAVOLUTA (PHV); CONTAINS InterPro DOMAIN/s: Homeobox (InterPro:IPR001356), Homeodomain-like (InterPro:IPR009057), Lipid-binding START (InterPro:IPR002913), MEKHLA (InterPro:IPR013978), Homeodomain-related (InterPro:IPR012287); BEST Arabidopsis thaliana protein match is: Homeobox-leucine zipper family protein / lipid-binding START domain-containing protein (TAIR:AT2G34710.1); Has 3472 Blast hits …
ath-miR166c	MIMAT0000191	-3.55229	AT1G52150.3	protein_coding	Homeobox-leucine zipper family protein / lipid-binding START domain-containing protein	Member of the class III HD-ZIP protein family. Contains homeodomain and leucine zipper domain. Critical for vascular development and negatively regulates vascular cell differentiation.	ATHB-15; CONTAINS InterPro DOMAIN/s: Homeobox (InterPro:IPR001356), Homeodomain-like (InterPro:IPR009057), Lipid-binding START (InterPro:IPR002913), MEKHLA (InterPro:IPR013978), Homeodomain-related (InterPro:IPR012287); BEST Arabidopsis thaliana protein match is: homeobox gene 8 (TAIR:AT4G32880.1); Has 3126 Blast hits to 3055 proteins in 249 species: Archae - 0; Bacteria - 0; Metazoa - 767; Fungi…
ath-miR166c	MIMAT0000191	-3.55229	AT1G52150.1	protein_coding	Homeobox-leucine zipper family protein / lipid-binding START domain-containing protein	Member of the class III HD-ZIP protein family. Contains homeodomain and leucine zipper domain. Critical for vascular development and negatively regulates vascular cell differentiation.	ATHB-15; CONTAINS InterPro DOMAIN/s: Homeobox (InterPro:IPR001356), Homeodomain-like (InterPro:IPR009057), Lipid-binding START (InterPro:IPR002913), MEKHLA (InterPro:IPR013978), Homeodomain-related (InterPro:IPR012287); BEST Arabidopsis thaliana protein match is: homeobox gene 8 (TAIR:AT4G32880.1); Has 3146 Blast hits to 3075 proteins in 258 species: Archae - 0; Bacteria - 18; Metazoa - 766; Fung…
ath-miR166c	MIMAT0000191	-3.55229	AT1G52150.2	protein_coding	Homeobox-leucine zipper family protein / lipid-binding START domain-containing protein	Member of the class III HD-ZIP protein family. Contains homeodomain and leucine zipper domain. Critical for vascular development and negatively regulates vascular cell differentiation.	ATHB-15; CONTAINS InterPro DOMAIN/s: Homeobox (InterPro:IPR001356), Homeodomain-like (InterPro:IPR009057), Lipid-binding START (InterPro:IPR002913), MEKHLA (InterPro:IPR013978), Homeodomain-related (InterPro:IPR012287); BEST Arabidopsis thaliana protein match is: homeobox gene 8 (TAIR:AT4G32880.1); Has 3139 Blast hits to 3068 proteins in 257 species: Archae - 0; Bacteria - 18; Metazoa - 766; Fung…
ath-miR166c	MIMAT0000191	-3.55229	AT4G32880.1	protein_coding	homeobox gene 8	member of homeodomain-leucine zipper family, acting as a differentiation-promoting transcription factor of the vascular meristems.	homeobox gene 8 (HB-8); CONTAINS InterPro DOMAIN/s: Basic-leucine zipper (bZIP) transcription factor (InterPro:IPR004827), Homeobox (InterPro:IPR001356), Homeodomain-like (InterPro:IPR009057), Lipid-binding START (InterPro:IPR002913), MEKHLA (InterPro:IPR013978), Homeodomain-related (InterPro:IPR012287); BEST Arabidopsis thaliana protein match is: Homeobox-leucine zipper family protein / lipid-bi…
ath-miR166c	MIMAT0000191	-3.55229	AT1G30370.1	protein_coding	alpha/beta-Hydrolases superfamily protein		alpha/beta-Hydrolases superfamily protein; FUNCTIONS IN: triglyceride lipase activity; INVOLVED IN: lipid metabolic process; EXPRESSED IN: root; CONTAINS InterPro DOMAIN/s: Lipase, class 3 (InterPro:IPR002921); BEST Arabidopsis thaliana protein match is: alpha/beta-Hydrolases superfamily protein (TAIR:AT1G06800.1); Has 1971 Blast hits to 1966 proteins in 378 species: Archae - 0; Bacteria - 534; M…
ath-miR166d	MIMAT0000192	-3.56146	AT2G34710.1	protein_coding	Homeobox-leucine zipper family protein / lipid-binding START domain-containing protein	Dominant PHB mutations cause transformation of abaxial leaf fates into adaxial leaf fates. Encodes a member of HD-Zip family which contains homeodomain-leucine zipper domains and domain similar to a mammalian sterol binding domain. Has overlapping functions with PHAVOLUTA, REVOLUTA and CORONA.	PHABULOSA (PHB); CONTAINS InterPro DOMAIN/s: Homeobox (InterPro:IPR001356), Homeodomain-like (InterPro:IPR009057), Lipid-binding START (InterPro:IPR002913), MEKHLA (InterPro:IPR013978), Homeodomain-related (InterPro:IPR012287); BEST Arabidopsis thaliana protein match is: Homeobox-leucine zipper family protein / lipid-binding START domain-containing protein (TAIR:AT1G30490.1); Has 3393 Blast hits …
ath-miR166d	MIMAT0000192	-3.56146	AT5G60690.1	protein_coding	Homeobox-leucine zipper family protein / lipid-binding START domain-containing protein	REVOLUTA regulates meristem initiation at lateral positions. a member of a small homeodomain-leucine zipper family. Has overlapping functions with PHAVOLUTA and PHABULOSA.	REVOLUTA (REV); CONTAINS InterPro DOMAIN/s: Homeobox (InterPro:IPR001356), Homeodomain-like (InterPro:IPR009057), Lipid-binding START (InterPro:IPR002913), MEKHLA (InterPro:IPR013978), Homeodomain-related (InterPro:IPR012287); BEST Arabidopsis thaliana protein match is: Homeobox-leucine zipper family protein / lipid-binding START domain-containing protein (TAIR:AT2G34710.1); Has 1807 Blast hits t…
ath-miR166d	MIMAT0000192	-3.56146	AT1G30490.1	protein_coding	Homeobox-leucine zipper family protein / lipid-binding START domain-containing protein	Dominant PHV mutations cause transformation of abaxial leaf fates into adaxial leaf fates. Has overlapping functions with PHABULOSA, REVOLUTA and CORONA/ATHB15 in patterning the apical portion of the embryo. Encodes a member of HD-Zip family which contains homeodomain-leucine zipper domains and domain similar to a mammalian sterol binding domain.	PHAVOLUTA (PHV); CONTAINS InterPro DOMAIN/s: Homeobox (InterPro:IPR001356), Homeodomain-like (InterPro:IPR009057), Lipid-binding START (InterPro:IPR002913), MEKHLA (InterPro:IPR013978), Homeodomain-related (InterPro:IPR012287); BEST Arabidopsis thaliana protein match is: Homeobox-leucine zipper family protein / lipid-binding START domain-containing protein (TAIR:AT2G34710.1); Has 3472 Blast hits …
ath-miR166d	MIMAT0000192	-3.56146	AT1G52150.3	protein_coding	Homeobox-leucine zipper family protein / lipid-binding START domain-containing protein	Member of the class III HD-ZIP protein family. Contains homeodomain and leucine zipper domain. Critical for vascular development and negatively regulates vascular cell differentiation.	ATHB-15; CONTAINS InterPro DOMAIN/s: Homeobox (InterPro:IPR001356), Homeodomain-like (InterPro:IPR009057), Lipid-binding START (InterPro:IPR002913), MEKHLA (InterPro:IPR013978), Homeodomain-related (InterPro:IPR012287); BEST Arabidopsis thaliana protein match is: homeobox gene 8 (TAIR:AT4G32880.1); Has 3126 Blast hits to 3055 proteins in 249 species: Archae - 0; Bacteria - 0; Metazoa - 767; Fungi…
ath-miR166d	MIMAT0000192	-3.56146	AT1G52150.2	protein_coding	Homeobox-leucine zipper family protein / lipid-binding START domain-containing protein	Member of the class III HD-ZIP protein family. Contains homeodomain and leucine zipper domain. Critical for vascular development and negatively regulates vascular cell differentiation.	ATHB-15; CONTAINS InterPro DOMAIN/s: Homeobox (InterPro:IPR001356), Homeodomain-like (InterPro:IPR009057), Lipid-binding START (InterPro:IPR002913), MEKHLA (InterPro:IPR013978), Homeodomain-related (InterPro:IPR012287); BEST Arabidopsis thaliana protein match is: homeobox gene 8 (TAIR:AT4G32880.1); Has 3139 Blast hits to 3068 proteins in 257 species: Archae - 0; Bacteria - 18; Metazoa - 766; Fung…
ath-miR166d	MIMAT0000192	-3.56146	AT1G52150.1	protein_coding	Homeobox-leucine zipper family protein / lipid-binding START domain-containing protein	Member of the class III HD-ZIP protein family. Contains homeodomain and leucine zipper domain. Critical for vascular development and negatively regulates vascular cell differentiation.	ATHB-15; CONTAINS InterPro DOMAIN/s: Homeobox (InterPro:IPR001356), Homeodomain-like (InterPro:IPR009057), Lipid-binding START (InterPro:IPR002913), MEKHLA (InterPro:IPR013978), Homeodomain-related (InterPro:IPR012287); BEST Arabidopsis thaliana protein match is: homeobox gene 8 (TAIR:AT4G32880.1); Has 3146 Blast hits to 3075 proteins in 258 species: Archae - 0; Bacteria - 18; Metazoa - 766; Fung…
ath-miR166d	MIMAT0000192	-3.56146	AT4G32880.1	protein_coding	homeobox gene 8	member of homeodomain-leucine zipper family, acting as a differentiation-promoting transcription factor of the vascular meristems.	homeobox gene 8 (HB-8); CONTAINS InterPro DOMAIN/s: Basic-leucine zipper (bZIP) transcription factor (InterPro:IPR004827), Homeobox (InterPro:IPR001356), Homeodomain-like (InterPro:IPR009057), Lipid-binding START (InterPro:IPR002913), MEKHLA (InterPro:IPR013978), Homeodomain-related (InterPro:IPR012287); BEST Arabidopsis thaliana protein match is: Homeobox-leucine zipper family protein / lipid-bi…
ath-miR166d	MIMAT0000192	-3.56146	AT1G30370.1	protein_coding	alpha/beta-Hydrolases superfamily protein		alpha/beta-Hydrolases superfamily protein; FUNCTIONS IN: triglyceride lipase activity; INVOLVED IN: lipid metabolic process; EXPRESSED IN: root; CONTAINS InterPro DOMAIN/s: Lipase, class 3 (InterPro:IPR002921); BEST Arabidopsis thaliana protein match is: alpha/beta-Hydrolases superfamily protein (TAIR:AT1G06800.1); Has 1971 Blast hits to 1966 proteins in 378 species: Archae - 0; Bacteria - 534; M…
ath-miR156d-3p	MIMAT0031868	-1.58883	AT4G39150.2	protein_coding	DNAJ heat shock N-terminal domain-containing protein		DNAJ heat shock N-terminal domain-containing protein; FUNCTIONS IN: unfolded protein binding, heat shock protein binding; INVOLVED IN: protein folding; LOCATED IN: cellular_component unknown; EXPRESSED IN: 22 plant structures; EXPRESSED DURING: 14 growth stages; CONTAINS InterPro DOMAIN/s: Molecular chaperone, heat shock protein, Hsp40, DnaJ (InterPro:IPR015609), Heat shock protein DnaJ, N-termin…
ath-miR5629	MIMAT0022388	-4.14986	NA	NA	NA	NA	NA
ath-miR1888a	MIMAT0007855	-2.62533	NA	NA	NA	NA	NA
ath-miR3434-5p	MIMAT0017737	-3.33323	NA	NA	NA	NA	NA
ath-miR166f	MIMAT0000194	-3.59211	AT1G52150.1	protein_coding	Homeobox-leucine zipper family protein / lipid-binding START domain-containing protein	Member of the class III HD-ZIP protein family. Contains homeodomain and leucine zipper domain. Critical for vascular development and negatively regulates vascular cell differentiation.	ATHB-15; CONTAINS InterPro DOMAIN/s: Homeobox (InterPro:IPR001356), Homeodomain-like (InterPro:IPR009057), Lipid-binding START (InterPro:IPR002913), MEKHLA (InterPro:IPR013978), Homeodomain-related (InterPro:IPR012287); BEST Arabidopsis thaliana protein match is: homeobox gene 8 (TAIR:AT4G32880.1); Has 3146 Blast hits to 3075 proteins in 258 species: Archae - 0; Bacteria - 18; Metazoa - 766; Fung…
ath-miR166f	MIMAT0000194	-3.59211	AT1G52150.3	protein_coding	Homeobox-leucine zipper family protein / lipid-binding START domain-containing protein	Member of the class III HD-ZIP protein family. Contains homeodomain and leucine zipper domain. Critical for vascular development and negatively regulates vascular cell differentiation.	ATHB-15; CONTAINS InterPro DOMAIN/s: Homeobox (InterPro:IPR001356), Homeodomain-like (InterPro:IPR009057), Lipid-binding START (InterPro:IPR002913), MEKHLA (InterPro:IPR013978), Homeodomain-related (InterPro:IPR012287); BEST Arabidopsis thaliana protein match is: homeobox gene 8 (TAIR:AT4G32880.1); Has 3126 Blast hits to 3055 proteins in 249 species: Archae - 0; Bacteria - 0; Metazoa - 767; Fungi…
ath-miR166f	MIMAT0000194	-3.59211	AT2G34710.1	protein_coding	Homeobox-leucine zipper family protein / lipid-binding START domain-containing protein	Dominant PHB mutations cause transformation of abaxial leaf fates into adaxial leaf fates. Encodes a member of HD-Zip family which contains homeodomain-leucine zipper domains and domain similar to a mammalian sterol binding domain. Has overlapping functions with PHAVOLUTA, REVOLUTA and CORONA.	PHABULOSA (PHB); CONTAINS InterPro DOMAIN/s: Homeobox (InterPro:IPR001356), Homeodomain-like (InterPro:IPR009057), Lipid-binding START (InterPro:IPR002913), MEKHLA (InterPro:IPR013978), Homeodomain-related (InterPro:IPR012287); BEST Arabidopsis thaliana protein match is: Homeobox-leucine zipper family protein / lipid-binding START domain-containing protein (TAIR:AT1G30490.1); Has 3393 Blast hits …
ath-miR166f	MIMAT0000194	-3.59211	AT5G60690.1	protein_coding	Homeobox-leucine zipper family protein / lipid-binding START domain-containing protein	REVOLUTA regulates meristem initiation at lateral positions. a member of a small homeodomain-leucine zipper family. Has overlapping functions with PHAVOLUTA and PHABULOSA.	REVOLUTA (REV); CONTAINS InterPro DOMAIN/s: Homeobox (InterPro:IPR001356), Homeodomain-like (InterPro:IPR009057), Lipid-binding START (InterPro:IPR002913), MEKHLA (InterPro:IPR013978), Homeodomain-related (InterPro:IPR012287); BEST Arabidopsis thaliana protein match is: Homeobox-leucine zipper family protein / lipid-binding START domain-containing protein (TAIR:AT2G34710.1); Has 1807 Blast hits t…
ath-miR166f	MIMAT0000194	-3.59211	AT1G30490.1	protein_coding	Homeobox-leucine zipper family protein / lipid-binding START domain-containing protein	Dominant PHV mutations cause transformation of abaxial leaf fates into adaxial leaf fates. Has overlapping functions with PHABULOSA, REVOLUTA and CORONA/ATHB15 in patterning the apical portion of the embryo. Encodes a member of HD-Zip family which contains homeodomain-leucine zipper domains and domain similar to a mammalian sterol binding domain.	PHAVOLUTA (PHV); CONTAINS InterPro DOMAIN/s: Homeobox (InterPro:IPR001356), Homeodomain-like (InterPro:IPR009057), Lipid-binding START (InterPro:IPR002913), MEKHLA (InterPro:IPR013978), Homeodomain-related (InterPro:IPR012287); BEST Arabidopsis thaliana protein match is: Homeobox-leucine zipper family protein / lipid-binding START domain-containing protein (TAIR:AT2G34710.1); Has 3472 Blast hits …
ath-miR166f	MIMAT0000194	-3.59211	AT4G32880.1	protein_coding	homeobox gene 8	member of homeodomain-leucine zipper family, acting as a differentiation-promoting transcription factor of the vascular meristems.	homeobox gene 8 (HB-8); CONTAINS InterPro DOMAIN/s: Basic-leucine zipper (bZIP) transcription factor (InterPro:IPR004827), Homeobox (InterPro:IPR001356), Homeodomain-like (InterPro:IPR009057), Lipid-binding START (InterPro:IPR002913), MEKHLA (InterPro:IPR013978), Homeodomain-related (InterPro:IPR012287); BEST Arabidopsis thaliana protein match is: Homeobox-leucine zipper family protein / lipid-bi…
ath-miR166f	MIMAT0000194	-3.59211	AT1G52150.2	protein_coding	Homeobox-leucine zipper family protein / lipid-binding START domain-containing protein	Member of the class III HD-ZIP protein family. Contains homeodomain and leucine zipper domain. Critical for vascular development and negatively regulates vascular cell differentiation.	ATHB-15; CONTAINS InterPro DOMAIN/s: Homeobox (InterPro:IPR001356), Homeodomain-like (InterPro:IPR009057), Lipid-binding START (InterPro:IPR002913), MEKHLA (InterPro:IPR013978), Homeodomain-related (InterPro:IPR012287); BEST Arabidopsis thaliana protein match is: homeobox gene 8 (TAIR:AT4G32880.1); Has 3139 Blast hits to 3068 proteins in 257 species: Archae - 0; Bacteria - 18; Metazoa - 766; Fung…
ath-miR166f	MIMAT0000194	-3.59211	AT1G30370.1	protein_coding	alpha/beta-Hydrolases superfamily protein		alpha/beta-Hydrolases superfamily protein; FUNCTIONS IN: triglyceride lipase activity; INVOLVED IN: lipid metabolic process; EXPRESSED IN: root; CONTAINS InterPro DOMAIN/s: Lipase, class 3 (InterPro:IPR002921); BEST Arabidopsis thaliana protein match is: alpha/beta-Hydrolases superfamily protein (TAIR:AT1G06800.1); Has 1971 Blast hits to 1966 proteins in 378 species: Archae - 0; Bacteria - 534; M…
ath-miR160c-3p	MIMAT0031875	-3.05736	NA	NA	NA	NA	NA
ath-miR166g	MIMAT0000195	-3.59082	AT4G32880.1	protein_coding	homeobox gene 8	member of homeodomain-leucine zipper family, acting as a differentiation-promoting transcription factor of the vascular meristems.	homeobox gene 8 (HB-8); CONTAINS InterPro DOMAIN/s: Basic-leucine zipper (bZIP) transcription factor (InterPro:IPR004827), Homeobox (InterPro:IPR001356), Homeodomain-like (InterPro:IPR009057), Lipid-binding START (InterPro:IPR002913), MEKHLA (InterPro:IPR013978), Homeodomain-related (InterPro:IPR012287); BEST Arabidopsis thaliana protein match is: Homeobox-leucine zipper family protein / lipid-bi…
ath-miR166g	MIMAT0000195	-3.59082	AT1G52150.2	protein_coding	Homeobox-leucine zipper family protein / lipid-binding START domain-containing protein	Member of the class III HD-ZIP protein family. Contains homeodomain and leucine zipper domain. Critical for vascular development and negatively regulates vascular cell differentiation.	ATHB-15; CONTAINS InterPro DOMAIN/s: Homeobox (InterPro:IPR001356), Homeodomain-like (InterPro:IPR009057), Lipid-binding START (InterPro:IPR002913), MEKHLA (InterPro:IPR013978), Homeodomain-related (InterPro:IPR012287); BEST Arabidopsis thaliana protein match is: homeobox gene 8 (TAIR:AT4G32880.1); Has 3139 Blast hits to 3068 proteins in 257 species: Archae - 0; Bacteria - 18; Metazoa - 766; Fung…
ath-miR166g	MIMAT0000195	-3.59082	AT5G60690.1	protein_coding	Homeobox-leucine zipper family protein / lipid-binding START domain-containing protein	REVOLUTA regulates meristem initiation at lateral positions. a member of a small homeodomain-leucine zipper family. Has overlapping functions with PHAVOLUTA and PHABULOSA.	REVOLUTA (REV); CONTAINS InterPro DOMAIN/s: Homeobox (InterPro:IPR001356), Homeodomain-like (InterPro:IPR009057), Lipid-binding START (InterPro:IPR002913), MEKHLA (InterPro:IPR013978), Homeodomain-related (InterPro:IPR012287); BEST Arabidopsis thaliana protein match is: Homeobox-leucine zipper family protein / lipid-binding START domain-containing protein (TAIR:AT2G34710.1); Has 1807 Blast hits t…
ath-miR166g	MIMAT0000195	-3.59082	AT1G52150.1	protein_coding	Homeobox-leucine zipper family protein / lipid-binding START domain-containing protein	Member of the class III HD-ZIP protein family. Contains homeodomain and leucine zipper domain. Critical for vascular development and negatively regulates vascular cell differentiation.	ATHB-15; CONTAINS InterPro DOMAIN/s: Homeobox (InterPro:IPR001356), Homeodomain-like (InterPro:IPR009057), Lipid-binding START (InterPro:IPR002913), MEKHLA (InterPro:IPR013978), Homeodomain-related (InterPro:IPR012287); BEST Arabidopsis thaliana protein match is: homeobox gene 8 (TAIR:AT4G32880.1); Has 3146 Blast hits to 3075 proteins in 258 species: Archae - 0; Bacteria - 18; Metazoa - 766; Fung…
ath-miR166g	MIMAT0000195	-3.59082	AT1G30490.1	protein_coding	Homeobox-leucine zipper family protein / lipid-binding START domain-containing protein	Dominant PHV mutations cause transformation of abaxial leaf fates into adaxial leaf fates. Has overlapping functions with PHABULOSA, REVOLUTA and CORONA/ATHB15 in patterning the apical portion of the embryo. Encodes a member of HD-Zip family which contains homeodomain-leucine zipper domains and domain similar to a mammalian sterol binding domain.	PHAVOLUTA (PHV); CONTAINS InterPro DOMAIN/s: Homeobox (InterPro:IPR001356), Homeodomain-like (InterPro:IPR009057), Lipid-binding START (InterPro:IPR002913), MEKHLA (InterPro:IPR013978), Homeodomain-related (InterPro:IPR012287); BEST Arabidopsis thaliana protein match is: Homeobox-leucine zipper family protein / lipid-binding START domain-containing protein (TAIR:AT2G34710.1); Has 3472 Blast hits …
ath-miR166g	MIMAT0000195	-3.59082	AT1G52150.3	protein_coding	Homeobox-leucine zipper family protein / lipid-binding START domain-containing protein	Member of the class III HD-ZIP protein family. Contains homeodomain and leucine zipper domain. Critical for vascular development and negatively regulates vascular cell differentiation.	ATHB-15; CONTAINS InterPro DOMAIN/s: Homeobox (InterPro:IPR001356), Homeodomain-like (InterPro:IPR009057), Lipid-binding START (InterPro:IPR002913), MEKHLA (InterPro:IPR013978), Homeodomain-related (InterPro:IPR012287); BEST Arabidopsis thaliana protein match is: homeobox gene 8 (TAIR:AT4G32880.1); Has 3126 Blast hits to 3055 proteins in 249 species: Archae - 0; Bacteria - 0; Metazoa - 767; Fungi…
ath-miR166g	MIMAT0000195	-3.59082	AT2G34710.1	protein_coding	Homeobox-leucine zipper family protein / lipid-binding START domain-containing protein	Dominant PHB mutations cause transformation of abaxial leaf fates into adaxial leaf fates. Encodes a member of HD-Zip family which contains homeodomain-leucine zipper domains and domain similar to a mammalian sterol binding domain. Has overlapping functions with PHAVOLUTA, REVOLUTA and CORONA.	PHABULOSA (PHB); CONTAINS InterPro DOMAIN/s: Homeobox (InterPro:IPR001356), Homeodomain-like (InterPro:IPR009057), Lipid-binding START (InterPro:IPR002913), MEKHLA (InterPro:IPR013978), Homeodomain-related (InterPro:IPR012287); BEST Arabidopsis thaliana protein match is: Homeobox-leucine zipper family protein / lipid-binding START domain-containing protein (TAIR:AT1G30490.1); Has 3393 Blast hits …
ath-miR166g	MIMAT0000195	-3.59082	AT1G30370.1	protein_coding	alpha/beta-Hydrolases superfamily protein		alpha/beta-Hydrolases superfamily protein; FUNCTIONS IN: triglyceride lipase activity; INVOLVED IN: lipid metabolic process; EXPRESSED IN: root; CONTAINS InterPro DOMAIN/s: Lipase, class 3 (InterPro:IPR002921); BEST Arabidopsis thaliana protein match is: alpha/beta-Hydrolases superfamily protein (TAIR:AT1G06800.1); Has 1971 Blast hits to 1966 proteins in 378 species: Archae - 0; Bacteria - 534; M…

## Sheet: Table S7 
Table S7. Targets of significantly upregulated microRNAs after dsCHS treatment compared to water and dsNPTII treatment according to the TarDB database
miRNA ID	miRBase ID	miRNA log2FoldChange	Target ID (TAIR database)	Type	Short description	Curator summary	Computational description
ath-miR171b-3p	MIMAT0000920	1.43437	AT2G45160.1	protein_coding	GRAS family transcription factor		HAIRY MERISTEM 1 (HAM1); CONTAINS InterPro DOMAIN/s: Transcription factor GRAS (InterPro:IPR005202); BEST Arabidopsis thaliana protein match is: GRAS family transcription factor (TAIR:AT3G60630.1); Has 2292 Blast hits to 2267 proteins in 299 species: Archae - 0; Bacteria - 2; Metazoa - 4; Fungi - 0; Plants - 2284; Viruses - 0; Other Eukaryotes - 2 (source: NCBI BLink).
ath-miR171b-3p	MIMAT0000920	1.43437	AT4G00150.1	protein_coding	GRAS family transcription factor		HAIRY MERISTEM 3 (HAM3); FUNCTIONS IN: sequence-specific DNA binding transcription factor activity; INVOLVED IN: regulation of transcription; LOCATED IN: chloroplast; EXPRESSED IN: 22 plant structures; EXPRESSED DURING: 13 growth stages; CONTAINS InterPro DOMAIN/s: Transcription factor GRAS (InterPro:IPR005202); BEST Arabidopsis thaliana protein match is: GRAS family transcription factor (TAIR:AT…
ath-miR171b-3p	MIMAT0000920	1.43437	AT3G60630.1	protein_coding	GRAS family transcription factor		HAIRY MERISTEM 2 (HAM2); CONTAINS InterPro DOMAIN/s: Transcription factor GRAS (InterPro:IPR005202); BEST Arabidopsis thaliana protein match is: GRAS family transcription factor (TAIR:AT2G45160.1); Has 2330 Blast hits to 2284 proteins in 297 species: Archae - 0; Bacteria - 2; Metazoa - 2; Fungi - 0; Plants - 2323; Viruses - 0; Other Eukaryotes - 3 (source: NCBI BLink).
ath-miR171b-3p	MIMAT0000920	1.43437	AT5G23250.1	protein_coding	Succinyl-CoA ligase, alpha subunit		Succinyl-CoA ligase, alpha subunit; FUNCTIONS IN: succinate-CoA ligase (GDP-forming) activity, copper ion binding; INVOLVED IN: metabolic process; LOCATED IN: mitochondrion; EXPRESSED IN: 23 plant structures; EXPRESSED DURING: 14 growth stages; CONTAINS InterPro DOMAIN/s: Succinyl-CoA ligase, alpha subunit (InterPro:IPR005810), ATP-citrate lyase/succinyl-CoA ligase (InterPro:IPR005811), NAD(P)-bi…
ath-miR171b-3p	MIMAT0000920	1.43437	AT5G08300.1	protein_coding	Succinyl-CoA ligase, alpha subunit		Succinyl-CoA ligase, alpha subunit; FUNCTIONS IN: succinate-CoA ligase (GDP-forming) activity, copper ion binding, metal ion binding; INVOLVED IN: response to cadmium ion, metabolic process; LOCATED IN: mitochondrion, cell wall; EXPRESSED IN: 25 plant structures; EXPRESSED DURING: 14 growth stages; CONTAINS InterPro DOMAIN/s: Succinyl-CoA ligase, alpha subunit (InterPro:IPR005810), ATP-citrate ly…
ath-miR395b	MIMAT0000939	2.20019	AT4G14680.1	protein_coding	Pseudouridine synthase/archaeosine transglycosylase-like family protein	ATP sulfurylase	APS3; CONTAINS InterPro DOMAIN/s: Rossmann-like alpha/beta/alpha sandwich fold (InterPro:IPR014729), Pseudouridine synthase/archaeosine transglycosylase-like (InterPro:IPR015947), Sulphate adenylyltransferase (InterPro:IPR002650); BEST Arabidopsis thaliana protein match is: ATP sulfurylase 1 (TAIR:AT3G22890.1); Has 2059 Blast hits to 2056 proteins in 649 species: Archae - 98; Bacteria - 865; Meta…
ath-miR395b	MIMAT0000939	2.20019	AT5G43780.1	protein_coding	Pseudouridine synthase/archaeosine transglycosylase-like family protein	sulfate adenylyltransferase, ATP sulfurylase	APS4; FUNCTIONS IN: sulfate adenylyltransferase (ATP) activity; INVOLVED IN: sulfate assimilation; LOCATED IN: mitochondrion, chloroplast; EXPRESSED IN: 22 plant structures; EXPRESSED DURING: 13 growth stages; CONTAINS InterPro DOMAIN/s: Rossmann-like alpha/beta/alpha sandwich fold (InterPro:IPR014729), Pseudouridine synthase/archaeosine transglycosylase-like (InterPro:IPR015947), Sulphate adenyl…
ath-miR395b	MIMAT0000939	2.20019	AT3G22890.1	protein_coding	ATP sulfurylase 1	encodes ATP sulfurylase, the first enzyme in the sulfate assimilation pathway of Arabidopsis.	ATP sulfurylase 1 (APS1); FUNCTIONS IN: sulfate adenylyltransferase (ATP) activity; INVOLVED IN: response to cadmium ion, response to salt stress; LOCATED IN: chloroplast, plasma membrane, chloroplast stroma; EXPRESSED IN: 24 plant structures; EXPRESSED DURING: 15 growth stages; CONTAINS InterPro DOMAIN/s: Rossmann-like alpha/beta/alpha sandwich fold (InterPro:IPR014729), Pseudouridine synthase/a…
ath-miR395b	MIMAT0000939	2.20019	AT5G54690.1	protein_coding	galacturonosyltransferase 12	Encodes a protein with putative galacturonosyltransferase activity. Mutants defective in this gene displayed a notable reduction in xylose (>50%) in the cell walls from stems and roots and a reduction in cellulose (~25%).	galacturonosyltransferase 12 (GAUT12); CONTAINS InterPro DOMAIN/s: Glycosyl transferase, family 8 (InterPro:IPR002495); BEST Arabidopsis thaliana protein match is: galacturonosyltransferase 13 (TAIR:AT3G01040.2); Has 1807 Blast hits to 1807 proteins in 277 species: Archae - 0; Bacteria - 0; Metazoa - 736; Fungi - 347; Plants - 385; Viruses - 0; Other Eukaryotes - 339 (source: NCBI BLink).
ath-miR395b	MIMAT0000939	2.20019	AT1G16490.1	protein_coding	myb domain protein 58	Member of the R2R3 factor gene family.	myb domain protein 58 (MYB58); CONTAINS InterPro DOMAIN/s: SANT, DNA-binding (InterPro:IPR001005), Homeodomain-like (InterPro:IPR009057), Myb, DNA-binding (InterPro:IPR014778), HTH transcriptional regulator, Myb-type, DNA-binding (InterPro:IPR017930), Homeodomain-related (InterPro:IPR012287), Myb transcription factor (InterPro:IPR015495); BEST Arabidopsis thaliana protein match is: myb domain pro…
ath-miR395b	MIMAT0000939	2.20019	AT5G13630.2	protein_coding	magnesium-chelatase subunit chlH, chloroplast, putative / Mg-protoporphyrin IX chelatase, putative (CHLH)	Encodes magnesium chelatase involved in plastid-to-nucleus signal transduction.	GENOMES UNCOUPLED 5 (GUN5); FUNCTIONS IN: magnesium chelatase activity; INVOLVED IN: chlorophyll biosynthetic process, biosynthetic process; LOCATED IN: mitochondrion, magnesium chelatase complex, chloroplast, chloroplast inner membrane; EXPRESSED IN: 22 plant structures; EXPRESSED DURING: 13 growth stages; CONTAINS InterPro DOMAIN/s: CobN/magnesium chelatase (InterPro:IPR003672), Magnesium-chela…
ath-miR395b	MIMAT0000939	2.20019	AT5G13630.1	protein_coding	magnesium-chelatase subunit chlH, chloroplast, putative / Mg-protoporphyrin IX chelatase, putative (CHLH)	Encodes magnesium chelatase involved in plastid-to-nucleus signal transduction.	GENOMES UNCOUPLED 5 (GUN5); FUNCTIONS IN: magnesium chelatase activity; INVOLVED IN: chlorophyll biosynthetic process, biosynthetic process; LOCATED IN: mitochondrion, magnesium chelatase complex, chloroplast, chloroplast inner membrane; EXPRESSED IN: 22 plant structures; EXPRESSED DURING: 13 growth stages; CONTAINS InterPro DOMAIN/s: CobN/magnesium chelatase (InterPro:IPR003672), Magnesium-chela…
ath-miR395b	MIMAT0000939	2.20019	AT3G09220.1	protein_coding	laccase 7	putative laccase, a member of laccase family of genes (17 members in Arabidopsis).	laccase 7 (LAC7); FUNCTIONS IN: laccase activity; INVOLVED IN: oxidation reduction, lignin catabolic process; LOCATED IN: endomembrane system, apoplast; EXPRESSED IN: 18 plant structures; EXPRESSED DURING: 7 growth stages; CONTAINS InterPro DOMAIN/s: Multicopper oxidase, type 3 (InterPro:IPR011707), Cupredoxin (InterPro:IPR008972), Laccase (InterPro:IPR017761), Multicopper oxidase, type 2 (InterP…
ath-miR395b	MIMAT0000939	2.20019	AT1G50930.1	protein_coding			unknown protein; BEST Arabidopsis thaliana protein match is: unknown protein (TAIR:AT3G20557.1); Has 215 Blast hits to 213 proteins in 63 species: Archae - 0; Bacteria - 2; Metazoa - 83; Fungi - 10; Plants - 45; Viruses - 5; Other Eukaryotes - 70 (source: NCBI BLink).
ath-miR395b	MIMAT0000939	2.20019	AT3G61690.1	protein_coding	nucleotidyltransferases		nucleotidyltransferases; FUNCTIONS IN: nucleotidyltransferase activity; EXPRESSED IN: 26 plant structures; EXPRESSED DURING: 15 growth stages; CONTAINS InterPro DOMAIN/s: Nucleotidyl transferase domain (InterPro:IPR002934); BEST Arabidopsis thaliana protein match is: PAP/OAS1 substrate-binding domain superfamily (TAIR:AT3G51620.2); Has 793 Blast hits to 566 proteins in 156 species: Archae - 0; Ba…
ath-miR395b	MIMAT0000939	2.20019	AT2G28780.1	protein_coding			unknown protein; INVOLVED IN: biological_process unknown; LOCATED IN: mitochondrion; EXPRESSED IN: inflorescence meristem, root, flower; EXPRESSED DURING: petal differentiation and expansion stage; CONTAINS InterPro DOMAIN/s: Protein of unknown function DUF939, bacterial (InterPro:IPR010343); BEST Arabidopsis thaliana protein match is: unknown protein (TAIR:AT3G09450.1); Has 671 Blast hits to 667…
ath-miR395b	MIMAT0000939	2.20019	AT5G10180.1	protein_coding	slufate transporter 2;1	Encodes a low-affinity sulfate transporter expressed in the root cap and central cylinder, where it is induced by sulfur starvation. Expression in the shoot vascular system is not induced by sulfur starvation.	slufate transporter 2;1 (SULTR2;1); FUNCTIONS IN: sulfate transmembrane transporter activity; INVOLVED IN: sulfate transport; LOCATED IN: integral to membrane, membrane; EXPRESSED IN: 23 plant structures; EXPRESSED DURING: 10 growth stages; CONTAINS InterPro DOMAIN/s: Sulphate transporter (InterPro:IPR011547), Sulphate transporter/antisigma-factor antagonist STAS (InterPro:IPR002645), Sulphate an…
ath-miR171c-3p	MIMAT0000921	1.39521	AT2G45160.1	protein_coding	GRAS family transcription factor		HAIRY MERISTEM 1 (HAM1); CONTAINS InterPro DOMAIN/s: Transcription factor GRAS (InterPro:IPR005202); BEST Arabidopsis thaliana protein match is: GRAS family transcription factor (TAIR:AT3G60630.1); Has 2292 Blast hits to 2267 proteins in 299 species: Archae - 0; Bacteria - 2; Metazoa - 4; Fungi - 0; Plants - 2284; Viruses - 0; Other Eukaryotes - 2 (source: NCBI BLink).
ath-miR171c-3p	MIMAT0000921	1.39521	AT3G60630.1	protein_coding	GRAS family transcription factor		HAIRY MERISTEM 2 (HAM2); CONTAINS InterPro DOMAIN/s: Transcription factor GRAS (InterPro:IPR005202); BEST Arabidopsis thaliana protein match is: GRAS family transcription factor (TAIR:AT2G45160.1); Has 2330 Blast hits to 2284 proteins in 297 species: Archae - 0; Bacteria - 2; Metazoa - 2; Fungi - 0; Plants - 2323; Viruses - 0; Other Eukaryotes - 3 (source: NCBI BLink).
ath-miR171c-3p	MIMAT0000921	1.39521	AT4G00150.1	protein_coding	GRAS family transcription factor		HAIRY MERISTEM 3 (HAM3); FUNCTIONS IN: sequence-specific DNA binding transcription factor activity; INVOLVED IN: regulation of transcription; LOCATED IN: chloroplast; EXPRESSED IN: 22 plant structures; EXPRESSED DURING: 13 growth stages; CONTAINS InterPro DOMAIN/s: Transcription factor GRAS (InterPro:IPR005202); BEST Arabidopsis thaliana protein match is: GRAS family transcription factor (TAIR:AT…
ath-miR171c-3p	MIMAT0000921	1.39521	AT5G08300.1	protein_coding	Succinyl-CoA ligase, alpha subunit		Succinyl-CoA ligase, alpha subunit; FUNCTIONS IN: succinate-CoA ligase (GDP-forming) activity, copper ion binding, metal ion binding; INVOLVED IN: response to cadmium ion, metabolic process; LOCATED IN: mitochondrion, cell wall; EXPRESSED IN: 25 plant structures; EXPRESSED DURING: 14 growth stages; CONTAINS InterPro DOMAIN/s: Succinyl-CoA ligase, alpha subunit (InterPro:IPR005810), ATP-citrate ly…
ath-miR171c-3p	MIMAT0000921	1.39521	AT5G23250.1	protein_coding	Succinyl-CoA ligase, alpha subunit		Succinyl-CoA ligase, alpha subunit; FUNCTIONS IN: succinate-CoA ligase (GDP-forming) activity, copper ion binding; INVOLVED IN: metabolic process; LOCATED IN: mitochondrion; EXPRESSED IN: 23 plant structures; EXPRESSED DURING: 14 growth stages; CONTAINS InterPro DOMAIN/s: Succinyl-CoA ligase, alpha subunit (InterPro:IPR005810), ATP-citrate lyase/succinyl-CoA ligase (InterPro:IPR005811), NAD(P)-bi…
ath-miR395d	MIMAT0000941	1.58742	AT4G35300.3	protein_coding	tonoplast monosaccharide transporter2		tonoplast monosaccharide transporter2; CONTAINS InterPro DOMAIN/s: Sugar transporter, conserved site (InterPro:IPR005829), Major facilitator superfamily (InterPro:IPR020846), General substrate transporter (InterPro:IPR005828), Sugar/inositol transporter (InterPro:IPR003663), Major facilitator superfamily, general substrate transporter (InterPro:IPR016196); BEST Arabidopsis thaliana protein match …
ath-miR395d	MIMAT0000941	1.58742	AT4G35300.1	protein_coding	tonoplast monosaccharide transporter2		tonoplast monosaccharide transporter2 (TMT2); FUNCTIONS IN: carbohydrate transmembrane transporter activity, sugar:hydrogen symporter activity, nucleoside transmembrane transporter activity; INVOLVED IN: response to fructose stimulus, response to salt stress, response to sucrose stimulus, response to glucose stimulus; LOCATED IN: plasma membrane, vacuole, membrane; EXPRESSED IN: 27 plant structur…
ath-miR395d	MIMAT0000941	1.58742	AT4G35300.4	protein_coding	tonoplast monosaccharide transporter2		tonoplast monosaccharide transporter2 (TMT2); CONTAINS InterPro DOMAIN/s: Sugar transporter, conserved site (InterPro:IPR005829), Major facilitator superfamily (InterPro:IPR020846), General substrate transporter (InterPro:IPR005828), Sugar/inositol transporter (InterPro:IPR003663), Major facilitator superfamily, general substrate transporter (InterPro:IPR016196); BEST Arabidopsis thaliana protein…
ath-miR395d	MIMAT0000941	1.58742	AT4G35300.5	protein_coding	tonoplast monosaccharide transporter2		tonoplast monosaccharide transporter2 (TMT2); CONTAINS InterPro DOMAIN/s: Sugar/inositol transporter (InterPro:IPR003663), General substrate transporter (InterPro:IPR005828), Major facilitator superfamily, general substrate transporter (InterPro:IPR016196); BEST Arabidopsis thaliana protein match is: tonoplast monosaccharide transporter3 (TAIR:AT3G51490.2).
ath-miR395d	MIMAT0000941	1.58742	AT4G35300.2	protein_coding	tonoplast monosaccharide transporter2		tonoplast monosaccharide transporter2 (TMT2); FUNCTIONS IN: carbohydrate transmembrane transporter activity, sugar:hydrogen symporter activity, nucleoside transmembrane transporter activity; INVOLVED IN: response to fructose stimulus, response to salt stress, response to sucrose stimulus, response to glucose stimulus; LOCATED IN: plasma membrane, vacuole, membrane; EXPRESSED IN: 27 plant structur…
ath-miR395d	MIMAT0000941	1.58742	AT5G54690.1	protein_coding	galacturonosyltransferase 12	Encodes a protein with putative galacturonosyltransferase activity. Mutants defective in this gene displayed a notable reduction in xylose (>50%) in the cell walls from stems and roots and a reduction in cellulose (~25%).	galacturonosyltransferase 12 (GAUT12); CONTAINS InterPro DOMAIN/s: Glycosyl transferase, family 8 (InterPro:IPR002495); BEST Arabidopsis thaliana protein match is: galacturonosyltransferase 13 (TAIR:AT3G01040.2); Has 1807 Blast hits to 1807 proteins in 277 species: Archae - 0; Bacteria - 0; Metazoa - 736; Fungi - 347; Plants - 385; Viruses - 0; Other Eukaryotes - 339 (source: NCBI BLink).
ath-miR395d	MIMAT0000941	1.58742	AT3G22890.1	protein_coding	ATP sulfurylase 1	encodes ATP sulfurylase, the first enzyme in the sulfate assimilation pathway of Arabidopsis.	ATP sulfurylase 1 (APS1); FUNCTIONS IN: sulfate adenylyltransferase (ATP) activity; INVOLVED IN: response to cadmium ion, response to salt stress; LOCATED IN: chloroplast, plasma membrane, chloroplast stroma; EXPRESSED IN: 24 plant structures; EXPRESSED DURING: 15 growth stages; CONTAINS InterPro DOMAIN/s: Rossmann-like alpha/beta/alpha sandwich fold (InterPro:IPR014729), Pseudouridine synthase/a…
ath-miR395d	MIMAT0000941	1.58742	AT4G14680.1	protein_coding	Pseudouridine synthase/archaeosine transglycosylase-like family protein	ATP sulfurylase	APS3; CONTAINS InterPro DOMAIN/s: Rossmann-like alpha/beta/alpha sandwich fold (InterPro:IPR014729), Pseudouridine synthase/archaeosine transglycosylase-like (InterPro:IPR015947), Sulphate adenylyltransferase (InterPro:IPR002650); BEST Arabidopsis thaliana protein match is: ATP sulfurylase 1 (TAIR:AT3G22890.1); Has 2059 Blast hits to 2056 proteins in 649 species: Archae - 98; Bacteria - 865; Meta…
ath-miR395d	MIMAT0000941	1.58742	AT5G43780.1	protein_coding	Pseudouridine synthase/archaeosine transglycosylase-like family protein	sulfate adenylyltransferase, ATP sulfurylase	APS4; FUNCTIONS IN: sulfate adenylyltransferase (ATP) activity; INVOLVED IN: sulfate assimilation; LOCATED IN: mitochondrion, chloroplast; EXPRESSED IN: 22 plant structures; EXPRESSED DURING: 13 growth stages; CONTAINS InterPro DOMAIN/s: Rossmann-like alpha/beta/alpha sandwich fold (InterPro:IPR014729), Pseudouridine synthase/archaeosine transglycosylase-like (InterPro:IPR015947), Sulphate adenyl…
ath-miR395d	MIMAT0000941	1.58742	AT5G45550.1	protein_coding	Mob1/phocein family protein		Mob1/phocein family protein; CONTAINS InterPro DOMAIN/s: Mob1/phocein (InterPro:IPR005301); BEST Arabidopsis thaliana protein match is: Mob1/phocein family protein (TAIR:AT4G19045.1); Has 1269 Blast hits to 1261 proteins in 207 species: Archae - 0; Bacteria - 0; Metazoa - 709; Fungi - 290; Plants - 115; Viruses - 0; Other Eukaryotes - 155 (source: NCBI BLink).
ath-miR395d	MIMAT0000941	1.58742	AT4G19045.1	protein_coding	Mob1/phocein family protein		Mob1/phocein family protein; CONTAINS InterPro DOMAIN/s: Mob1/phocein (InterPro:IPR005301); BEST Arabidopsis thaliana protein match is: Mob1/phocein family protein (TAIR:AT5G45550.1); Has 1268 Blast hits to 1256 proteins in 207 species: Archae - 0; Bacteria - 0; Metazoa - 710; Fungi - 287; Plants - 115; Viruses - 0; Other Eukaryotes - 156 (source: NCBI BLink).
ath-miR395d	MIMAT0000941	1.58742	AT1G78150.1	protein_coding			unknown protein; BEST Arabidopsis thaliana protein match is: unknown protein (TAIR:AT1G35780.1); Has 152 Blast hits to 146 proteins in 18 species: Archae - 0; Bacteria - 0; Metazoa - 1; Fungi - 2; Plants - 149; Viruses - 0; Other Eukaryotes - 0 (source: NCBI BLink).
ath-miR395d	MIMAT0000941	1.58742	AT1G78150.2	protein_coding			unknown protein; BEST Arabidopsis thaliana protein match is: unknown protein (TAIR:AT1G35780.1); Has 35333 Blast hits to 34131 proteins in 2444 species: Archae - 798; Bacteria - 22429; Metazoa - 974; Fungi - 991; Plants - 531; Viruses - 0; Other Eukaryotes - 9610 (source: NCBI BLink).
ath-miR858b	MIMAT0022417	1.40552	AT1G34670.1	protein_coding	myb domain protein 93	Member of the R2R3 factor gene family.	myb domain protein 93 (MYB93); CONTAINS InterPro DOMAIN/s: SANT, DNA-binding (InterPro:IPR001005), Homeodomain-like (InterPro:IPR009057), Myb, DNA-binding (InterPro:IPR014778), HTH transcriptional regulator, Myb-type, DNA-binding (InterPro:IPR017930), Homeodomain-related (InterPro:IPR012287), Myb transcription factor (InterPro:IPR015495); BEST Arabidopsis thaliana protein match is: myb domain pro…
ath-miR858b	MIMAT0022417	1.40552	AT4G34990.1	protein_coding	myb domain protein 32	Member of the R2R3 factor gene family.	myb domain protein 32 (MYB32); CONTAINS InterPro DOMAIN/s: SANT, DNA-binding (InterPro:IPR001005), Homeodomain-like (InterPro:IPR009057), Myb, DNA-binding (InterPro:IPR014778), HTH transcriptional regulator, Myb-type, DNA-binding (InterPro:IPR017930), Homeodomain-related (InterPro:IPR012287), Myb transcription factor (InterPro:IPR015495); BEST Arabidopsis thaliana protein match is: myb domain pro…
ath-miR858b	MIMAT0022417	1.40552	AT3G02940.1	protein_coding	myb domain protein 107	Encodes a putative transcription factor (MYB107).	myb domain protein 107 (MYB107); CONTAINS InterPro DOMAIN/s: SANT, DNA-binding (InterPro:IPR001005), Homeodomain-like (InterPro:IPR009057), Myb, DNA-binding (InterPro:IPR014778), HTH transcriptional regulator, Myb-type, DNA-binding (InterPro:IPR017930), Homeodomain-related (InterPro:IPR012287), Myb transcription factor (InterPro:IPR015495); BEST Arabidopsis thaliana protein match is: myb domain p…
ath-miR858b	MIMAT0022417	1.40552	AT5G23000.1	protein_coding	myb domain protein 37	Putative homolog of the Blind gene in tomato. Together with RAX2 and RAX3 belong to the class R2R3 MYB genes; encoded by the Myb-like transcription factor MYB37, regulates axillary meristem formation. RAX1 is expressed in a small central domain within the boundary zone separating SAM and leaf primordia during early leaf primordium development and is currently the earliest spatial marker for futur…	myb domain protein 37 (MYB37); FUNCTIONS IN: DNA binding, sequence-specific DNA binding transcription factor activity; INVOLVED IN: regulation of transcription, DNA-dependent, regulation of transcription; CONTAINS InterPro DOMAIN/s: SANT, DNA-binding (InterPro:IPR001005), Homeodomain-like (InterPro:IPR009057), Myb, DNA-binding (InterPro:IPR014778), HTH transcriptional regulator, Myb-type, DNA-bin…
ath-miR858b	MIMAT0022417	1.40552	AT3G27810.1	protein_coding	myb domain protein 21	Encodes a member of the R2R3-MYB transcription factor gene family. Induced by jasmonate. Involved in jasmonate response during stamen development.	myb domain protein 21 (MYB21); FUNCTIONS IN: DNA binding, sequence-specific DNA binding transcription factor activity; INVOLVED IN: in 6 processes; EXPRESSED IN: 10 plant structures; EXPRESSED DURING: 4 anthesis, C globular stage, petal differentiation and expansion stage; CONTAINS InterPro DOMAIN/s: SANT, DNA-binding (InterPro:IPR001005), Homeodomain-like (InterPro:IPR009057), Myb, DNA-binding (…
ath-miR858b	MIMAT0022417	1.40552	AT3G46130.4	protein_coding	myb domain protein 48	Encodes a putative transcription factor (MYB48) that functions to regulate flavonol biosynthesis primarily in cotyledons.	myb domain protein 48 (MYB48); CONTAINS InterPro DOMAIN/s: SANT, DNA-binding (InterPro:IPR001005), Myb, DNA-binding (InterPro:IPR014778), Homeodomain-like (InterPro:IPR009057), Myb transcription factor (InterPro:IPR015495), HTH transcriptional regulator, Myb-type, DNA-binding (InterPro:IPR017930), MYB-like (InterPro:IPR017877), Homeodomain-related (InterPro:IPR012287); BEST Arabidopsis thaliana p…
ath-miR858b	MIMAT0022417	1.40552	AT4G37780.1	protein_coding	myb domain protein 87	encoded by the Myb-like transcription factor MYB87, regulates axillary meristem formation, expressed throughout the plant. Member of the R2R3 factor gene family.	myb domain protein 87 (MYB87); CONTAINS InterPro DOMAIN/s: SANT, DNA-binding (InterPro:IPR001005), Myb, DNA-binding (InterPro:IPR014778), Homeodomain-like (InterPro:IPR009057), Myb transcription factor (InterPro:IPR015495), HTH transcriptional regulator, Myb-type, DNA-binding (InterPro:IPR017930), Homeodomain-related (InterPro:IPR012287); BEST Arabidopsis thaliana protein match is: myb domain pro…
ath-miR858b	MIMAT0022417	1.40552	AT5G35550.1	protein_coding	Duplicated homeodomain-like superfamily protein	TT2 encodes a R2R3 MYB domain putative transcription factor that acts as a key determinant in the proanthocyanidin accumulation of developing seed. It is thought that a ternary complex composed of TT2, TT8 and TTG1 is necessary for correct expression of BAN in seed endothelium.	TRANSPARENT TESTA 2 (TT2); CONTAINS InterPro DOMAIN/s: SANT, DNA-binding (InterPro:IPR001005), Homeodomain-like (InterPro:IPR009057), Myb, DNA-binding (InterPro:IPR014778), HTH transcriptional regulator, Myb-type, DNA-binding (InterPro:IPR017930), Homeodomain-related (InterPro:IPR012287), Myb transcription factor (InterPro:IPR015495); BEST Arabidopsis thaliana protein match is: myb domain protein…
ath-miR858b	MIMAT0022417	1.40552	AT5G49330.1	protein_coding	myb domain protein 111	Member of the R2R3 factor gene family.	myb domain protein 111 (MYB111); CONTAINS InterPro DOMAIN/s: SANT, DNA-binding (InterPro:IPR001005), Homeodomain-like (InterPro:IPR009057), Myb, DNA-binding (InterPro:IPR014778), HTH transcriptional regulator, Myb-type, DNA-binding (InterPro:IPR017930), Homeodomain-related (InterPro:IPR012287), Myb transcription factor (InterPro:IPR015495); BEST Arabidopsis thaliana protein match is: myb domain p…
ath-miR858b	MIMAT0022417	1.40552	AT5G10280.1	protein_coding	myb domain protein 92	Encodes a putative transcription factor (MYB92).	myb domain protein 92 (MYB92); CONTAINS InterPro DOMAIN/s: SANT, DNA-binding (InterPro:IPR001005), Homeodomain-like (InterPro:IPR009057), Myb, DNA-binding (InterPro:IPR014778), HTH transcriptional regulator, Myb-type, DNA-binding (InterPro:IPR017930), Homeodomain-related (InterPro:IPR012287), Myb transcription factor (InterPro:IPR015495); BEST Arabidopsis thaliana protein match is: myb domain pro…
ath-miR858b	MIMAT0022417	1.40552	AT1G09540.1	protein_coding	myb domain protein 61	Encodes putative transcription factor. Mutants lack of mucilage extrusion from the seeds during imbibition. Reduced quantities of mucilage are deposited during the development of the seed coat epidermis in myb61 mutants. Expressed in guard cells,loss of function mutations show an increase in stomatal pore opening suggesting a role in ABA independent regulation of stomatal pore size.	myb domain protein 61 (MYB61); CONTAINS InterPro DOMAIN/s: SANT, DNA-binding (InterPro:IPR001005), Homeodomain-like (InterPro:IPR009057), Myb, DNA-binding (InterPro:IPR014778), HTH transcriptional regulator, Myb-type, DNA-binding (InterPro:IPR017930), Homeodomain-related (InterPro:IPR012287), Myb transcription factor (InterPro:IPR015495); BEST Arabidopsis thaliana protein match is: myb domain pro…
ath-miR858b	MIMAT0022417	1.40552	AT3G61250.1	protein_coding	myb domain protein 17	Member of the R2R3 factor gene family.	myb domain protein 17 (MYB17); CONTAINS InterPro DOMAIN/s: SANT, DNA-binding (InterPro:IPR001005), Homeodomain-like (InterPro:IPR009057), Myb, DNA-binding (InterPro:IPR014778), HTH transcriptional regulator, Myb-type, DNA-binding (InterPro:IPR017930), Homeodomain-related (InterPro:IPR012287), Myb transcription factor (InterPro:IPR015495); BEST Arabidopsis thaliana protein match is: myb domain pro…
ath-miR858b	MIMAT0022417	1.40552	AT5G62320.1	protein_coding	myb domain protein 99	Encodes a putative transcription factor (MYB99).	myb domain protein 99 (MYB99); CONTAINS InterPro DOMAIN/s: SANT, DNA-binding (InterPro:IPR001005), Homeodomain-like (InterPro:IPR009057), Myb, DNA-binding (InterPro:IPR014778), HTH transcriptional regulator, Myb-type, DNA-binding (InterPro:IPR017930), Homeodomain-related (InterPro:IPR012287), Myb transcription factor (InterPro:IPR015495); BEST Arabidopsis thaliana protein match is: myb domain pro…
ath-miR858b	MIMAT0022417	1.40552	AT1G79180.1	protein_coding	myb domain protein 63	Member of the R2R3 factor gene family.	myb domain protein 63 (MYB63); CONTAINS InterPro DOMAIN/s: SANT, DNA-binding (InterPro:IPR001005), Homeodomain-like (InterPro:IPR009057), Myb, DNA-binding (InterPro:IPR014778), HTH transcriptional regulator, Myb-type, DNA-binding (InterPro:IPR017930), Homeodomain-related (InterPro:IPR012287), Myb transcription factor (InterPro:IPR015495); BEST Arabidopsis thaliana protein match is: myb domain pro…
ath-miR858b	MIMAT0022417	1.40552	AT3G46130.1	protein_coding	myb domain protein 48	Encodes a putative transcription factor (MYB48) that functions to regulate flavonol biosynthesis primarily in cotyledons.	myb domain protein 48 (MYB48); FUNCTIONS IN: DNA binding, sequence-specific DNA binding transcription factor activity; INVOLVED IN: regulation of transcription, DNA-dependent, response to salicylic acid stimulus, regulation of transcription; LOCATED IN: nucleus; EXPRESSED IN: 10 plant structures; EXPRESSED DURING: 7 growth stages; CONTAINS InterPro DOMAIN/s: SANT, DNA-binding (InterPro:IPR001005)…
ath-miR858b	MIMAT0022417	1.40552	AT5G56110.1	protein_coding	myb domain protein 103	Encodes a member of the R2R3 MYB transcription factor gene family that is required for anther development by regulation tapetum development, callose dissolution and exine formation. It acts upstream of MS2.	myb domain protein 103 (MYB103); CONTAINS InterPro DOMAIN/s: SANT, DNA-binding (InterPro:IPR001005), Homeodomain-like (InterPro:IPR009057), Myb, DNA-binding (InterPro:IPR014778), HTH transcriptional regulator, Myb-type, DNA-binding (InterPro:IPR017930), Homeodomain-related (InterPro:IPR012287), Myb transcription factor (InterPro:IPR015495); BEST Arabidopsis thaliana protein match is: myb domain p…
ath-miR858b	MIMAT0022417	1.40552	AT4G09460.1	protein_coding	myb domain protein 6	Encodes myb6 DNA-binding protein.	myb domain protein 6 (MYB6); CONTAINS InterPro DOMAIN/s: SANT, DNA-binding (InterPro:IPR001005), Homeodomain-like (InterPro:IPR009057), Myb, DNA-binding (InterPro:IPR014778), HTH transcriptional regulator, Myb-type, DNA-binding (InterPro:IPR017930), Homeodomain-related (InterPro:IPR012287), Myb transcription factor (InterPro:IPR015495); BEST Arabidopsis thaliana protein match is: high response to…
ath-miR858b	MIMAT0022417	1.40552	AT1G63910.1	protein_coding	myb domain protein 103	member of MYB3R- and R2R3- type MYB- encoding genes	myb domain protein 103 (AtMYB103); CONTAINS InterPro DOMAIN/s: SANT, DNA-binding (InterPro:IPR001005), Homeodomain-like (InterPro:IPR009057), Myb, DNA-binding (InterPro:IPR014778), HTH transcriptional regulator, Myb-type, DNA-binding (InterPro:IPR017930), Homeodomain-related (InterPro:IPR012287), Myb transcription factor (InterPro:IPR015495); BEST Arabidopsis thaliana protein match is: myb domain…
ath-miR858b	MIMAT0022417	1.40552	AT2G26950.1	protein_coding	myb domain protein 104	Member of the R2R3 factor gene family.	myb domain protein 104 (MYB104); CONTAINS InterPro DOMAIN/s: SANT, DNA-binding (InterPro:IPR001005), Homeodomain-like (InterPro:IPR009057), Myb, DNA-binding (InterPro:IPR014778), Myb transcription factor (InterPro:IPR015495), Homeodomain-related (InterPro:IPR012287), HTH transcriptional regulator, Myb-type, DNA-binding (InterPro:IPR017930); BEST Arabidopsis thaliana protein match is: myb domain p…
ath-miR858b	MIMAT0022417	1.40552	AT1G66230.1	protein_coding	myb domain protein 20	Encodes a putative transcription factor (MYB20).	myb domain protein 20 (MYB20); CONTAINS InterPro DOMAIN/s: SANT, DNA-binding (InterPro:IPR001005), Homeodomain-like (InterPro:IPR009057), Myb, DNA-binding (InterPro:IPR014778), HTH transcriptional regulator, Myb-type, DNA-binding (InterPro:IPR017930), Homeodomain-related (InterPro:IPR012287), Myb transcription factor (InterPro:IPR015495); BEST Arabidopsis thaliana protein match is: myb domain pro…
ath-miR858b	MIMAT0022417	1.40552	AT3G01530.1	protein_coding	myb domain protein 57	Member of the R2R3 factor gene family.	myb domain protein 57 (MYB57); CONTAINS InterPro DOMAIN/s: SANT, DNA-binding (InterPro:IPR001005), Homeodomain-like (InterPro:IPR009057), Myb, DNA-binding (InterPro:IPR014778), HTH transcriptional regulator, Myb-type, DNA-binding (InterPro:IPR017930), Homeodomain-related (InterPro:IPR012287), Myb transcription factor (InterPro:IPR015495); BEST Arabidopsis thaliana protein match is: myb domain pro…
ath-miR858b	MIMAT0022417	1.40552	AT1G06180.1	protein_coding	myb domain protein 13	member of MYB3R- and R2R3- type MYB- encoding genes	myb domain protein 13 (MYB13); CONTAINS InterPro DOMAIN/s: SANT, DNA-binding (InterPro:IPR001005), Homeodomain-like (InterPro:IPR009057), Myb, DNA-binding (InterPro:IPR014778), HTH transcriptional regulator, Myb-type, DNA-binding (InterPro:IPR017930), Homeodomain-related (InterPro:IPR012287), Myb transcription factor (InterPro:IPR015495); BEST Arabidopsis thaliana protein match is: myb domain pro…
ath-miR858b	MIMAT0022417	1.40552	AT1G22640.1	protein_coding	myb domain protein 3	MYB-type transcription factor (MYB3) that represses phenylpropanoid biosynthesis gene expression	myb domain protein 3 (MYB3); CONTAINS InterPro DOMAIN/s: SANT, DNA-binding (InterPro:IPR001005), Homeodomain-like (InterPro:IPR009057), Myb, DNA-binding (InterPro:IPR014778), HTH transcriptional regulator, Myb-type, DNA-binding (InterPro:IPR017930), Homeodomain-related (InterPro:IPR012287), Myb transcription factor (InterPro:IPR015495); BEST Arabidopsis thaliana protein match is: myb domain prote…
ath-miR858b	MIMAT0022417	1.40552	AT4G38620.1	protein_coding	myb domain protein 4	Encodes a R2R3 MYB protein which is involved in the response to UV-B. It functions as a repressor of target gene expression. One of its target genes encodes cinnamate 4-hydroxylase; mutants accumulate sinapate esters in their leaves. MYB4 binds to its own promoter and represses its own expression. Nuclear localization of MYB4 depends on the action of the beta importin SAD2.	myb domain protein 4 (MYB4); CONTAINS InterPro DOMAIN/s: SANT, DNA-binding (InterPro:IPR001005), Homeodomain-like (InterPro:IPR009057), Myb, DNA-binding (InterPro:IPR014778), HTH transcriptional regulator, Myb-type, DNA-binding (InterPro:IPR017930), Homeodomain-related (InterPro:IPR012287), Myb transcription factor (InterPro:IPR015495); BEST Arabidopsis thaliana protein match is: myb domain prote…
ath-miR858b	MIMAT0022417	1.40552	AT3G08500.1	protein_coding	myb domain protein 83	Encodes a putative R2R3-type MYB transcription factor (MYB83).	myb domain protein 83 (MYB83); CONTAINS InterPro DOMAIN/s: SANT, DNA-binding (InterPro:IPR001005), Homeodomain-like (InterPro:IPR009057), Myb, DNA-binding (InterPro:IPR014778), HTH transcriptional regulator, Myb-type, DNA-binding (InterPro:IPR017930), Homeodomain-related (InterPro:IPR012287), Myb transcription factor (InterPro:IPR015495); BEST Arabidopsis thaliana protein match is: myb domain pro…
ath-miR858b	MIMAT0022417	1.40552	AT3G62610.1	protein_coding	myb domain protein 11	Member of the R2R3 factor gene family.	myb domain protein 11 (MYB11); CONTAINS InterPro DOMAIN/s: SANT, DNA-binding (InterPro:IPR001005), Homeodomain-like (InterPro:IPR009057), Myb, DNA-binding (InterPro:IPR014778), HTH transcriptional regulator, Myb-type, DNA-binding (InterPro:IPR017930), Homeodomain-related (InterPro:IPR012287), Myb transcription factor (InterPro:IPR015495); BEST Arabidopsis thaliana protein match is: myb domain pro…
ath-miR858b	MIMAT0022417	1.40552	AT1G48000.1	protein_coding	myb domain protein 112	Encodes a putative transcription factor (MYB112).	myb domain protein 112 (MYB112); CONTAINS InterPro DOMAIN/s: SANT, DNA-binding (InterPro:IPR001005), Homeodomain-like (InterPro:IPR009057), Myb, DNA-binding (InterPro:IPR014778), HTH transcriptional regulator, Myb-type, DNA-binding (InterPro:IPR017930), Homeodomain-related (InterPro:IPR012287), Myb transcription factor (InterPro:IPR015495); BEST Arabidopsis thaliana protein match is: myb domain p…
ath-miR858b	MIMAT0022417	1.40552	AT5G55020.1	protein_coding	myb domain protein 120	Encodes a putative transcription factor, member of the R2R3 factor gene family (MYB120).	myb domain protein 120 (MYB120); CONTAINS InterPro DOMAIN/s: SANT, DNA-binding (InterPro:IPR001005), Homeodomain-like (InterPro:IPR009057), Myb, DNA-binding (InterPro:IPR014778), HTH transcriptional regulator, Myb-type, DNA-binding (InterPro:IPR017930), Homeodomain-related (InterPro:IPR012287), Myb transcription factor (InterPro:IPR015495); BEST Arabidopsis thaliana protein match is: myb domain p…
ath-miR858b	MIMAT0022417	1.40552	AT3G06490.1	protein_coding	myb domain protein 108	putative transcription factor MYB108 (MYB108) mRNA,	myb domain protein 108 (MYB108); CONTAINS InterPro DOMAIN/s: SANT, DNA-binding (InterPro:IPR001005), Homeodomain-like (InterPro:IPR009057), Myb, DNA-binding (InterPro:IPR014778), HTH transcriptional regulator, Myb-type, DNA-binding (InterPro:IPR017930), Homeodomain-related (InterPro:IPR012287), Myb transcription factor (InterPro:IPR015495); BEST Arabidopsis thaliana protein match is: myb domain p…
ath-miR858b	MIMAT0022417	1.40552	AT3G46130.2	protein_coding	myb domain protein 48	Encodes a putative transcription factor (MYB48) that functions to regulate flavonol biosynthesis primarily in cotyledons.	ATMYB48-1; FUNCTIONS IN: DNA binding, sequence-specific DNA binding transcription factor activity; INVOLVED IN: regulation of transcription, DNA-dependent, response to salicylic acid stimulus, regulation of transcription; LOCATED IN: nucleus; EXPRESSED IN: 10 plant structures; EXPRESSED DURING: 7 growth stages; CONTAINS InterPro DOMAIN/s: SANT, DNA-binding (InterPro:IPR001005), Homeodomain-like (…
ath-miR858b	MIMAT0022417	1.40552	AT4G22680.1	protein_coding	myb domain protein 85	Encodes a putative transcription factor (MYB85).	myb domain protein 85 (MYB85); CONTAINS InterPro DOMAIN/s: SANT, DNA-binding (InterPro:IPR001005), Homeodomain-like (InterPro:IPR009057), Myb, DNA-binding (InterPro:IPR014778), HTH transcriptional regulator, Myb-type, DNA-binding (InterPro:IPR017930), Homeodomain-related (InterPro:IPR012287), Myb transcription factor (InterPro:IPR015495); BEST Arabidopsis thaliana protein match is: myb domain pro…
ath-miR858b	MIMAT0022417	1.40552	AT3G46130.3	protein_coding	myb domain protein 48	Encodes a putative transcription factor (MYB48) that functions to regulate flavonol biosynthesis primarily in cotyledons.	ATMYB48-2; FUNCTIONS IN: DNA binding, sequence-specific DNA binding transcription factor activity; INVOLVED IN: regulation of transcription, DNA-dependent, response to salicylic acid stimulus, regulation of transcription; LOCATED IN: nucleus; EXPRESSED IN: 10 plant structures; EXPRESSED DURING: 7 growth stages; CONTAINS InterPro DOMAIN/s: MYB-like (InterPro:IPR017877), SANT, DNA-binding (InterPro…
ath-miR858b	MIMAT0022417	1.40552	AT4G05100.1	protein_coding	myb domain protein 74	Member of the R2R3 factor gene family.	myb domain protein 74 (MYB74); CONTAINS InterPro DOMAIN/s: SANT, DNA-binding (InterPro:IPR001005), Homeodomain-like (InterPro:IPR009057), Myb, DNA-binding (InterPro:IPR014778), HTH transcriptional regulator, Myb-type, DNA-binding (InterPro:IPR017930), Homeodomain-related (InterPro:IPR012287), Myb transcription factor (InterPro:IPR015495); BEST Arabidopsis thaliana protein match is: MYB-like 102 (…
ath-miR858b	MIMAT0022417	1.40552	AT3G12820.1	protein_coding	myb domain protein 10	Member of the R2R3 factor gene family.	myb domain protein 10 (MYB10); FUNCTIONS IN: DNA binding, sequence-specific DNA binding transcription factor activity; INVOLVED IN: N-terminal protein myristoylation, regulation of transcription, DNA-dependent; EXPRESSED IN: shoot apex, hypocotyl, sepal, root, flower; EXPRESSED DURING: petal differentiation and expansion stage; CONTAINS InterPro DOMAIN/s: SANT, DNA-binding (InterPro:IPR001005), H…
ath-miR858b	MIMAT0022417	1.40552	AT2G47460.1	protein_coding	myb domain protein 12	MYB12 belongs to subgroup 7 of the R2R3-MYB family. It strongly activates the promoters of chalcone synthase (CHS), flavanone 3-hydroxylase (F3H), flavonol synthase (FLS) and - to a lesser extent - chalcone flavanone isomerase (CHI), but cannot activate the promoters of flavonoid-3'hydroxylase (F3'H) and dihydroflavonol 4-reductase (DF). The activation requires a functional MYB recognition elemen…	myb domain protein 12 (MYB12); CONTAINS InterPro DOMAIN/s: SANT, DNA-binding (InterPro:IPR001005), Homeodomain-like (InterPro:IPR009057), Myb, DNA-binding (InterPro:IPR014778), HTH transcriptional regulator, Myb-type, DNA-binding (InterPro:IPR017930), Homeodomain-related (InterPro:IPR012287), Myb transcription factor (InterPro:IPR015495); BEST Arabidopsis thaliana protein match is: myb domain pro…
ath-miR858b	MIMAT0022417	1.40552	AT1G25340.1	protein_coding	myb domain protein 116	putative transcription factor (MYB116)	myb domain protein 116 (MYB116); CONTAINS InterPro DOMAIN/s: SANT, DNA-binding (InterPro:IPR001005), Homeodomain-like (InterPro:IPR009057), Myb, DNA-binding (InterPro:IPR014778), HTH transcriptional regulator, Myb-type, DNA-binding (InterPro:IPR017930), Homeodomain-related (InterPro:IPR012287), Myb transcription factor (InterPro:IPR015495); BEST Arabidopsis thaliana protein match is: myb domain p…
ath-miR858b	MIMAT0022417	1.40552	AT3G24310.1	protein_coding	myb domain protein 305	snapdragon myb protein 305 homolog (myb)	myb domain protein 305 (MYB305); CONTAINS InterPro DOMAIN/s: SANT, DNA-binding (InterPro:IPR001005), Homeodomain-like (InterPro:IPR009057), Myb, DNA-binding (InterPro:IPR014778), HTH transcriptional regulator, Myb-type, DNA-binding (InterPro:IPR017930), Homeodomain-related (InterPro:IPR012287), Myb transcription factor (InterPro:IPR015495); BEST Arabidopsis thaliana protein match is: myb domain p…
ath-miR858b	MIMAT0022417	1.40552	AT5G14340.1	protein_coding	myb domain protein 40	Member of the R2R3 factor gene family.	myb domain protein 40 (MYB40); CONTAINS InterPro DOMAIN/s: SANT, DNA-binding (InterPro:IPR001005), Homeodomain-like (InterPro:IPR009057), Myb, DNA-binding (InterPro:IPR014778), HTH transcriptional regulator, Myb-type, DNA-binding (InterPro:IPR017930), Homeodomain-related (InterPro:IPR012287), Myb transcription factor (InterPro:IPR015495); BEST Arabidopsis thaliana protein match is: myb domain pro…
ath-miR858b	MIMAT0022417	1.40552	AT1G71030.1	protein_coding	MYB-like 2	Encodes a putative myb family transcription factor. In contrast to most other myb-like proteins its myb domain consists of a single repeat. A proline-rich region potentially involved in transactivation is found in the C-terminal part of the protein. Its transcript accumulates mainly in leaves.	MYB-like 2 (MYBL2); CONTAINS InterPro DOMAIN/s: SANT, DNA-binding (InterPro:IPR001005), Homeodomain-like (InterPro:IPR009057), Myb, DNA-binding (InterPro:IPR014778), HTH transcriptional regulator, Myb-type, DNA-binding (InterPro:IPR017930), Homeodomain-related (InterPro:IPR012287), Myb transcription factor (InterPro:IPR015495); BEST Arabidopsis thaliana protein match is: myb domain protein 3 (TAI…
ath-miR858b	MIMAT0022417	1.40552	AT5G26660.1	protein_coding	myb domain protein 86	a MYB gene encodes a transcriptional repressor of the C4H gene which is involved in the biosynthesis of sinapate esters.	myb domain protein 86 (MYB86); CONTAINS InterPro DOMAIN/s: SANT, DNA-binding (InterPro:IPR001005), Homeodomain-like (InterPro:IPR009057), Myb, DNA-binding (InterPro:IPR014778), HTH transcriptional regulator, Myb-type, DNA-binding (InterPro:IPR017930), Homeodomain-related (InterPro:IPR012287), Myb transcription factor (InterPro:IPR015495); BEST Arabidopsis thaliana protein match is: myb domain pro…
ath-miR858b	MIMAT0022417	1.40552	AT4G26930.1	protein_coding	myb domain protein 97	Encodes a putative transcription factor (MYB97).	myb domain protein 97 (MYB97); CONTAINS InterPro DOMAIN/s: SANT, DNA-binding (InterPro:IPR001005), Homeodomain-like (InterPro:IPR009057), Myb, DNA-binding (InterPro:IPR014778), HTH transcriptional regulator, Myb-type, DNA-binding (InterPro:IPR017930), Homeodomain-related (InterPro:IPR012287), Myb transcription factor (InterPro:IPR015495); BEST Arabidopsis thaliana protein match is: myb domain pro…
ath-miR858b	MIMAT0022417	1.40552	AT4G12350.1	protein_coding	myb domain protein 42	Encodes a putative transcription factor (MYB42).	myb domain protein 42 (MYB42); CONTAINS InterPro DOMAIN/s: SANT, DNA-binding (InterPro:IPR001005), Homeodomain-like (InterPro:IPR009057), Myb, DNA-binding (InterPro:IPR014778), HTH transcriptional regulator, Myb-type, DNA-binding (InterPro:IPR017930), Homeodomain-related (InterPro:IPR012287), Myb transcription factor (InterPro:IPR015495); BEST Arabidopsis thaliana protein match is: myb domain pro…
ath-miR858b	MIMAT0022417	1.40552	AT5G52260.1	protein_coding	myb domain protein 19	Member of the R2R3 factor gene family.	myb domain protein 19 (MYB19); CONTAINS InterPro DOMAIN/s: SANT, DNA-binding (InterPro:IPR001005), Homeodomain-like (InterPro:IPR009057), Myb, DNA-binding (InterPro:IPR014778), HTH transcriptional regulator, Myb-type, DNA-binding (InterPro:IPR017930), Homeodomain-related (InterPro:IPR012287), Myb transcription factor (InterPro:IPR015495); BEST Arabidopsis thaliana protein match is: myb domain pro…
ath-miR858b	MIMAT0022417	1.40552	AT3G49690.1	protein_coding	myb domain protein 84	Putative homolog of the Blind gene in tomato. Together with RAX1 and RAX3 belong to the class R2R3 MYB genes; encoded by the Myb-like transcription factor MYB84, regulates axillary meristem formation.	myb domain protein 84 (MYB84); CONTAINS InterPro DOMAIN/s: SANT, DNA-binding (InterPro:IPR001005), Homeodomain-like (InterPro:IPR009057), Myb, DNA-binding (InterPro:IPR014778), HTH transcriptional regulator, Myb-type, DNA-binding (InterPro:IPR017930), Homeodomain-related (InterPro:IPR012287), Myb transcription factor (InterPro:IPR015495); BEST Arabidopsis thaliana protein match is: myb domain pro…
ath-miR858b	MIMAT0022417	1.40552	AT1G25340.2	protein_coding	myb domain protein 116	putative transcription factor (MYB116)	myb domain protein 116 (MYB116); CONTAINS InterPro DOMAIN/s: SANT, DNA-binding (InterPro:IPR001005), Homeodomain-like (InterPro:IPR009057), Myb, DNA-binding (InterPro:IPR014778), HTH transcriptional regulator, Myb-type, DNA-binding (InterPro:IPR017930), Homeodomain-related (InterPro:IPR012287), Myb transcription factor (InterPro:IPR015495); BEST Arabidopsis thaliana protein match is: myb domain p…
ath-miR858b	MIMAT0022417	1.40552	AT3G59470.2	protein_coding	Far-red impaired responsive (FAR1) family protein		Far-red impaired responsive (FAR1) family protein; INVOLVED IN: response to red or far red light; EXPRESSED IN: 24 plant structures; EXPRESSED DURING: 13 growth stages; CONTAINS InterPro DOMAIN/s: Transcription factor, FAR1-related (InterPro:IPR004330); BEST Arabidopsis thaliana protein match is: Far-red impaired responsive (FAR1) family protein (TAIR:AT3G07500.1).
ath-miR858b	MIMAT0022417	1.40552	AT3G59470.1	protein_coding	Far-red impaired responsive (FAR1) family protein		Far-red impaired responsive (FAR1) family protein; CONTAINS InterPro DOMAIN/s: Transcription factor, FAR1-related (InterPro:IPR004330); BEST Arabidopsis thaliana protein match is: Far-red impaired responsive (FAR1) family protein (TAIR:AT3G07500.1); Has 865 Blast hits to 808 proteins in 18 species: Archae - 0; Bacteria - 0; Metazoa - 0; Fungi - 2; Plants - 863; Viruses - 0; Other Eukaryotes - 0 (…
ath-miR835-5p	MIMAT0004255	6.40184	AT2G43040.1	protein_coding	tetratricopeptide repeat (TPR)-containing protein	encodes a calmodulin-binding protein that is expressed specifically in pollen and is required for pollen development.	no pollen germination 1 (NPG1); CONTAINS InterPro DOMAIN/s: Tetratricopeptide-like helical (InterPro:IPR011990), Tetratricopeptide repeat-containing (InterPro:IPR013026), Tetratricopeptide repeat (InterPro:IPR019734); BEST Arabidopsis thaliana protein match is: no pollen germination related 2 (TAIR:AT4G28600.1); Has 573 Blast hits to 561 proteins in 155 species: Archae - 29; Bacteria - 89; Metazo…
ath-miR835-5p	MIMAT0004255	6.40184	AT1G49560.1	protein_coding	Homeodomain-like superfamily protein		Homeodomain-like superfamily protein; CONTAINS InterPro DOMAIN/s: Homeodomain-like (InterPro:IPR009057), Myb, DNA-binding (InterPro:IPR014778), Myb-like DNA-binding domain, SHAQKYF class (InterPro:IPR006447), HTH transcriptional regulator, Myb-type, DNA-binding (InterPro:IPR017930), Homeodomain-related (InterPro:IPR012287); BEST Arabidopsis thaliana protein match is: myb-like transcription factor…
ath-miR835-5p	MIMAT0004255	6.40184	AT2G32120.1	protein_coding	heat-shock protein 70T-2		heat-shock protein 70T-2 (HSP70T-2); FUNCTIONS IN: ATP binding; INVOLVED IN: protein folding, response to high light intensity, response to hydrogen peroxide, response to heat; LOCATED IN: cellular_component unknown; EXPRESSED IN: 23 plant structures; EXPRESSED DURING: 12 growth stages; CONTAINS InterPro DOMAIN/s: Heat shock protein 70, conserved site (InterPro:IPR018181), Heat shock protein Hsp7…
ath-miR835-5p	MIMAT0004255	6.40184	AT2G32120.2	protein_coding	heat-shock protein 70T-2		heat-shock protein 70T-2 (HSP70T-2); FUNCTIONS IN: ATP binding; INVOLVED IN: protein folding, response to high light intensity, response to hydrogen peroxide, response to heat; LOCATED IN: cellular_component unknown; EXPRESSED IN: 23 plant structures; EXPRESSED DURING: 12 growth stages; CONTAINS InterPro DOMAIN/s: Heat shock protein 70, conserved site (InterPro:IPR018181), Heat shock protein Hsp7…
ath-miR835-5p	MIMAT0004255	6.40184	AT2G23910.1	protein_coding	NAD(P)-binding Rossmann-fold superfamily protein		NAD(P)-binding Rossmann-fold superfamily protein; FUNCTIONS IN: coenzyme binding, binding, cinnamoyl-CoA reductase activity, catalytic activity; INVOLVED IN: lignin biosynthetic process, response to karrikin; LOCATED IN: cellular_component unknown; EXPRESSED IN: 19 plant structures; EXPRESSED DURING: 13 growth stages; CONTAINS InterPro DOMAIN/s: NAD-dependent epimerase/dehydratase (InterPro:IPR00…
ath-miR835-5p	MIMAT0004255	6.40184	AT3G24320.1	protein_coding	MUTL protein homolog 1	Promotes re-arrangements of mitochondrial genome. Mutations affects mitochondrial gene expression, and impairs mitochondrial function. Dual targeting of the protein to mitochondria and chloroplasts caused by alternative translation initiation.	MUTL protein homolog 1 (MSH1); FUNCTIONS IN: damaged DNA binding, mismatched DNA binding, catalytic activity, ATP binding, nuclease activity; INVOLVED IN: mismatch repair, mitochondrial genome maintenance, mitochondrial DNA metabolic process; LOCATED IN: mitochondrion, chloroplast; EXPRESSED IN: 13 plant structures; EXPRESSED DURING: 7 growth stages; CONTAINS InterPro DOMAIN/s: Serine/cysteine pe…
ath-miR835-5p	MIMAT0004255	6.40184	AT1G68780.1	protein_coding	RNI-like superfamily protein		RNI-like superfamily protein; INVOLVED IN: signal transduction; LOCATED IN: endomembrane system; EXPRESSED IN: 18 plant structures; EXPRESSED DURING: 12 growth stages; CONTAINS InterPro DOMAIN/s: Leucine-rich repeat (InterPro:IPR001611); BEST Arabidopsis thaliana protein match is: Leucine-rich repeat (LRR) family protein (TAIR:AT3G25670.1); Has 76880 Blast hits to 27020 proteins in 1013 species: …
ath-miR835-5p	MIMAT0004255	6.40184	AT4G18770.1	protein_coding	myb domain protein 98	MYB98 is a member of the R2R3-MYB gene family, the members of which likely encode transcription factors. Within an ovule, MYB98 is expressed exclusively in the synergid cells, and mutations in this gene affect the female gametophyte specifically. myb98 female gametophytes are affected in two unique features of the synergid cell, pollen tube guidance and the filiform apparatus, but are otherwise n…	myb domain protein 98 (MYB98); CONTAINS InterPro DOMAIN/s: SANT, DNA-binding (InterPro:IPR001005), Homeodomain-like (InterPro:IPR009057), Myb, DNA-binding (InterPro:IPR014778), HTH transcriptional regulator, Myb-type, DNA-binding (InterPro:IPR017930), Homeodomain-related (InterPro:IPR012287), Myb transcription factor (InterPro:IPR015495); BEST Arabidopsis thaliana protein match is: myb domain pro…
ath-miR835-5p	MIMAT0004255	6.40184	AT4G19930.1	protein_coding	F-box and associated interaction domains-containing protein		F-box and associated interaction domains-containing protein; FUNCTIONS IN: molecular_function unknown; INVOLVED IN: biological_process unknown; LOCATED IN: plasma membrane; CONTAINS InterPro DOMAIN/s: F-box domain, cyclin-like (InterPro:IPR001810), F-box domain, Skp2-like (InterPro:IPR022364), F-box associated domain, type 3 (InterPro:IPR013187), F-box associated interaction domain (InterPro:IPR0…
ath-miR835-5p	MIMAT0004255	6.40184	AT1G30400.1	protein_coding	multidrug resistance-associated protein 1	glutathione S-conjugate transporting ATPase (AtMRP1) mRNA. The expression of this gene is upregulated by herbicide safeners such as benoxacor and fenclorim.	multidrug resistance-associated protein 1 (MRP1); FUNCTIONS IN: xenobiotic-transporting ATPase activity, ATPase activity, coupled to transmembrane movement of substances; INVOLVED IN: response to cyclopentenone; LOCATED IN: vacuolar membrane, plasma membrane, vacuole, plant-type vacuole; EXPRESSED IN: 28 plant structures; EXPRESSED DURING: 14 growth stages; CONTAINS InterPro DOMAIN/s: ATPase, AAA…
ath-miR835-5p	MIMAT0004255	6.40184	AT1G30400.2	protein_coding	multidrug resistance-associated protein 1	glutathione S-conjugate transporting ATPase (AtMRP1) mRNA. The expression of this gene is upregulated by herbicide safeners such as benoxacor and fenclorim.	ARABIDOPSIS THALIANA MULTIDRUG RESISTANCE-ASSOCIATED PROTEIN 1 (ATMRP1); FUNCTIONS IN: xenobiotic-transporting ATPase activity, ATPase activity, coupled to transmembrane movement of substances; INVOLVED IN: response to cyclopentenone; LOCATED IN: vacuolar membrane, plasma membrane, vacuole, plant-type vacuole; EXPRESSED IN: 28 plant structures; EXPRESSED DURING: 14 growth stages; CONTAINS InterPr…
ath-miR835-5p	MIMAT0004255	6.40184	AT4G17690.1	protein_coding	Peroxidase superfamily protein		Peroxidase superfamily protein; FUNCTIONS IN: peroxidase activity, heme binding; INVOLVED IN: response to oxidative stress, oxidation reduction; LOCATED IN: endomembrane system; EXPRESSED IN: 21 plant structures; EXPRESSED DURING: 11 growth stages; CONTAINS InterPro DOMAIN/s: Haem peroxidase (InterPro:IPR010255), Plant peroxidase (InterPro:IPR000823), Peroxidases heam-ligand binding site (InterPr…
ath-miR835-5p	MIMAT0004255	6.40184	AT4G34400.1	protein_coding	AP2/B3-like transcriptional factor family protein		AP2/B3-like transcriptional factor family protein; FUNCTIONS IN: DNA binding, sequence-specific DNA binding transcription factor activity; INVOLVED IN: regulation of transcription, DNA-dependent; LOCATED IN: endomembrane system; EXPRESSED IN: 17 plant structures; EXPRESSED DURING: 9 growth stages; CONTAINS InterPro DOMAIN/s: Transcriptional factor B3 (InterPro:IPR003340); BEST Arabidopsis thalian…
ath-miR835-5p	MIMAT0004255	6.40184	AT2G41790.1	protein_coding	Insulinase (Peptidase family M16) family protein		Insulinase (Peptidase family M16) family protein; FUNCTIONS IN: metalloendopeptidase activity, zinc ion binding, catalytic activity, metal ion binding; INVOLVED IN: proteolysis; LOCATED IN: cellular_component unknown; EXPRESSED IN: 23 plant structures; EXPRESSED DURING: 13 growth stages; CONTAINS InterPro DOMAIN/s: Peptidase M16, zinc-binding site (InterPro:IPR001431), Peptidase M16, C-terminal (…
ath-miR835-5p	MIMAT0004255	6.40184	AT5G35750.1	protein_coding	histidine kinase 2	Encodes histidine kinase AHK2.	histidine kinase 2 (HK2); FUNCTIONS IN: osmosensor activity, cytokinin receptor activity, protein histidine kinase activity; INVOLVED IN: in 8 processes; LOCATED IN: membrane; EXPRESSED IN: 23 plant structures; EXPRESSED DURING: 13 growth stages; CONTAINS InterPro DOMAIN/s: Signal transduction histidine kinase, homodimeric (InterPro:IPR009082), CHASE (InterPro:IPR006189), Signal transduction hist…
ath-miR835-5p	MIMAT0004255	6.40184	AT5G40610.1	protein_coding	NAD-dependent glycerol-3-phosphate dehydrogenase family protein		NAD-dependent glycerol-3-phosphate dehydrogenase family protein; FUNCTIONS IN: in 9 functions; INVOLVED IN: oxidation reduction, glycerol-3-phosphate metabolic process, glycerol-3-phosphate catabolic process, carbohydrate metabolic process, metabolic process; LOCATED IN: chloroplast, glycerol-3-phosphate dehydrogenase complex, cytoplasm; EXPRESSED IN: 24 plant structures; EXPRESSED DURING: 15 gro…
ath-miR835-5p	MIMAT0004255	6.40184	AT2G30480.4	protein_coding			unknown protein; FUNCTIONS IN: molecular_function unknown; INVOLVED IN: biological_process unknown; LOCATED IN: cellular_component unknown; EXPRESSED IN: 12 plant structures; EXPRESSED DURING: 4 anthesis, F mature embryo stage, petal differentiation and expansion stage, E expanded cotyledon stage, D bilateral stage; Has 30201 Blast hits to 17322 proteins in 780 species: Archae - 12; Bacteria - 13…
ath-miR835-5p	MIMAT0004255	6.40184	AT2G30480.3	protein_coding			unknown protein; FUNCTIONS IN: molecular_function unknown; INVOLVED IN: biological_process unknown; LOCATED IN: cellular_component unknown; EXPRESSED IN: 12 plant structures; EXPRESSED DURING: 4 anthesis, F mature embryo stage, petal differentiation and expansion stage, E expanded cotyledon stage, D bilateral stage; Has 189 Blast hits to 180 proteins in 63 species: Archae - 0; Bacteria - 43; Meta…
ath-miR835-5p	MIMAT0004255	6.40184	AT2G30480.1	protein_coding			unknown protein; Has 35333 Blast hits to 34131 proteins in 2444 species: Archae - 798; Bacteria - 22429; Metazoa - 974; Fungi - 991; Plants - 531; Viruses - 0; Other Eukaryotes - 9610 (source: NCBI BLink).
ath-miR835-5p	MIMAT0004255	6.40184	AT1G22882.1	protein_coding	Galactose-binding protein		Galactose-binding protein; FUNCTIONS IN: molecular_function unknown; INVOLVED IN: biological_process unknown; LOCATED IN: mitochondrion; CONTAINS InterPro DOMAIN/s: Sad1/UNC-like, C-terminal (InterPro:IPR012919), Galactose-binding domain-like (InterPro:IPR008979); BEST Arabidopsis thaliana protein match is: Galactose-binding protein (TAIR:AT1G71360.1); Has 2190 Blast hits to 1928 proteins in 337 …
ath-miR835-5p	MIMAT0004255	6.40184	AT5G08450.3	protein_coding			FUNCTIONS IN: molecular_function unknown; INVOLVED IN: biological_process unknown; LOCATED IN: cellular_component unknown; EXPRESSED IN: 25 plant structures; EXPRESSED DURING: 15 growth stages; CONTAINS InterPro DOMAIN/s: Histone deacetylation protein Rxt3 (InterPro:IPR013951); Has 34444 Blast hits to 20801 proteins in 1175 species: Archae - 64; Bacteria - 2390; Metazoa - 15568; Fungi - 3729; Pla…
ath-miR835-5p	MIMAT0004255	6.40184	AT5G08450.1	protein_coding			CONTAINS InterPro DOMAIN/s: Histone deacetylation protein Rxt3 (InterPro:IPR013951); Has 34444 Blast hits to 20801 proteins in 1175 species: Archae - 64; Bacteria - 2390; Metazoa - 15568; Fungi - 3729; Plants - 1886; Viruses - 208; Other Eukaryotes - 10599 (source: NCBI BLink).
ath-miR835-5p	MIMAT0004255	6.40184	AT5G08450.2	protein_coding			CONTAINS InterPro DOMAIN/s: Histone deacetylation protein Rxt3 (InterPro:IPR013951); Has 30201 Blast hits to 17322 proteins in 780 species: Archae - 12; Bacteria - 1396; Metazoa - 17338; Fungi - 3422; Plants - 5037; Viruses - 0; Other Eukaryotes - 2996 (source: NCBI BLink).
ath-miR835-5p	MIMAT0004255	6.40184	AT3G14950.1	protein_coding	tetratricopetide-repeat thioredoxin-like 2		tetratricopetide-repeat thioredoxin-like 2 (TTL2); FUNCTIONS IN: binding; INVOLVED IN: cell redox homeostasis; LOCATED IN: cellular_component unknown; EXPRESSED IN: petal, leaf whorl, flower; EXPRESSED DURING: 4 anthesis, petal differentiation and expansion stage; CONTAINS InterPro DOMAIN/s: Molecular chaperone, heat shock protein, Hsp40, DnaJ (InterPro:IPR015609), Thioredoxin fold (InterPro:IPR0…
ath-miR835-5p	MIMAT0004255	6.40184	AT1G17270.1	protein_coding	O-fucosyltransferase family protein		O-fucosyltransferase family protein; CONTAINS InterPro DOMAIN/s: GDP-fucose protein O-fucosyltransferase (InterPro:IPR019378); BEST Arabidopsis thaliana protein match is: O-fucosyltransferase family protein (TAIR:AT5G50420.1); Has 98 Blast hits to 96 proteins in 33 species: Archae - 0; Bacteria - 0; Metazoa - 42; Fungi - 0; Plants - 52; Viruses - 0; Other Eukaryotes - 4 (source: NCBI BLink).
ath-miR835-5p	MIMAT0004255	6.40184	AT4G15420.1	protein_coding	Ubiquitin fusion degradation UFD1 family protein		Ubiquitin fusion degradation UFD1 family protein; FUNCTIONS IN: peptidase activity, zinc ion binding; INVOLVED IN: proteolysis, ubiquitin-dependent protein catabolic process; LOCATED IN: intracellular; EXPRESSED IN: 23 plant structures; EXPRESSED DURING: 15 growth stages; CONTAINS InterPro DOMAIN/s: Zinc finger, C2H2-like (InterPro:IPR015880), Peptidase, C-terminal, archaeal/bacterial (InterPro:I…
ath-miR835-5p	MIMAT0004255	6.40184	AT3G60860.1	protein_coding	SEC7-like guanine nucleotide exchange family protein		SEC7-like guanine nucleotide exchange family protein; FUNCTIONS IN: binding, ARF guanyl-nucleotide exchange factor activity, guanyl-nucleotide exchange factor activity; INVOLVED IN: regulation of ARF protein signal transduction; LOCATED IN: intracellular; EXPRESSED IN: 24 plant structures; EXPRESSED DURING: 15 growth stages; CONTAINS InterPro DOMAIN/s: SEC7-like (InterPro:IPR000904), Armadillo-ty…
ath-miR835-5p	MIMAT0004255	6.40184	AT3G58200.1	protein_coding	TRAF-like family protein		TRAF-like family protein; CONTAINS InterPro DOMAIN/s: TRAF-like (InterPro:IPR008974), MATH (InterPro:IPR002083); BEST Arabidopsis thaliana protein match is: Meprin and TRAF (MATH) homology domain-containing protein (TAIR:AT3G44800.1); Has 857 Blast hits to 737 proteins in 68 species: Archae - 2; Bacteria - 0; Metazoa - 57; Fungi - 19; Plants - 734; Viruses - 0; Other Eukaryotes - 45 (source: NCBI…
ath-miR835-5p	MIMAT0004255	6.40184	AT3G11980.1	protein_coding	Jojoba acyl CoA reductase-related male sterility protein	Similar to fatty acid reductases.	MALE STERILITY 2 (MS2); FUNCTIONS IN: fatty-acyl-CoA reductase (alcohol-forming) activity, oxidoreductase activity, acting on the CH-CH group of donors, NAD or NADP as acceptor; INVOLVED IN: microsporogenesis, pollen exine formation; LOCATED IN: chloroplast; EXPRESSED IN: leaf whorl, sepal, flower; EXPRESSED DURING: petal differentiation and expansion stage; CONTAINS InterPro DOMAIN/s: Male steri…
ath-miR835-5p	MIMAT0004255	6.40184	AT3G13060.2	protein_coding	evolutionarily conserved C-terminal region 5		evolutionarily conserved C-terminal region 5 (ECT5); CONTAINS InterPro DOMAIN/s: YTH domain (InterPro:IPR007275); BEST Arabidopsis thaliana protein match is: evolutionarily conserved C-terminal region 2 (TAIR:AT3G13460.4); Has 1288 Blast hits to 1234 proteins in 189 species: Archae - 0; Bacteria - 12; Metazoa - 605; Fungi - 140; Plants - 385; Viruses - 0; Other Eukaryotes - 146 (source: NCBI BLin…
ath-miR835-5p	MIMAT0004255	6.40184	AT3G13060.1	protein_coding	evolutionarily conserved C-terminal region 5		evolutionarily conserved C-terminal region 5 (ECT5); CONTAINS InterPro DOMAIN/s: YTH domain (InterPro:IPR007275); BEST Arabidopsis thaliana protein match is: evolutionarily conserved C-terminal region 2 (TAIR:AT3G13460.2); Has 1274 Blast hits to 1220 proteins in 186 species: Archae - 0; Bacteria - 12; Metazoa - 603; Fungi - 138; Plants - 381; Viruses - 0; Other Eukaryotes - 140 (source: NCBI BLin…
ath-miR835-5p	MIMAT0004255	6.40184	AT2G20580.1	protein_coding	26S proteasome regulatory subunit S2 1A	encoding the RPN subunits of the 26S proteasome	26S proteasome regulatory subunit S2 1A (RPN1A); FUNCTIONS IN: enzyme regulator activity, binding; INVOLVED IN: regulation of cell cycle, protein catabolic process, ubiquitin-dependent protein catabolic process; LOCATED IN: proteasome regulatory particle, base subcomplex, proteasome complex, nucleus, plasma membrane; EXPRESSED IN: 28 plant structures; EXPRESSED DURING: 13 growth stages; CONTAINS …
ath-miR835-5p	MIMAT0004255	6.40184	AT4G33470.1	protein_coding	histone deacetylase 14	Encodes HDA14, a member of the histone deacetylase family proteins.	histone deacetylase 14 (hda14); FUNCTIONS IN: histone deacetylase activity; INVOLVED IN: histone deacetylation; LOCATED IN: chloroplast; EXPRESSED IN: 20 plant structures; EXPRESSED DURING: 13 growth stages; CONTAINS InterPro DOMAIN/s: Histone deacetylase superfamily (InterPro:IPR000286); BEST Arabidopsis thaliana protein match is: histone deacetylase 5 (TAIR:AT5G61060.2); Has 30201 Blast hits to…
ath-miR835-5p	MIMAT0004255	6.40184	AT1G60530.1	protein_coding	Dynamin related protein 4A		Dynamin related protein 4A (DRP4A); FUNCTIONS IN: GTP binding, GTPase activity; INVOLVED IN: biological_process unknown; LOCATED IN: cellular_component unknown; CONTAINS InterPro DOMAIN/s: Dynamin, GTPase domain (InterPro:IPR001401), Interferon-induced Mx protein (InterPro:IPR015577); BEST Arabidopsis thaliana protein match is: Dynamin related protein 4C (TAIR:AT1G60500.1); Has 2623 Blast hits to…
ath-miR835-5p	MIMAT0004255	6.40184	AT1G34270.1	protein_coding	Exostosin family protein		Exostosin family protein; FUNCTIONS IN: catalytic activity; INVOLVED IN: biological_process unknown; LOCATED IN: endomembrane system, membrane; EXPRESSED IN: 22 plant structures; EXPRESSED DURING: 13 growth stages; CONTAINS InterPro DOMAIN/s: Exostosin-like (InterPro:IPR004263); BEST Arabidopsis thaliana protein match is: Exostosin family protein (TAIR:AT2G35100.1); Has 1266 Blast hits to 1263 pr…
ath-miR835-5p	MIMAT0004255	6.40184	AT3G57470.3	protein_coding	Insulinase (Peptidase family M16) family protein		Insulinase (Peptidase family M16) family protein; FUNCTIONS IN: metalloendopeptidase activity, catalytic activity, zinc ion binding, metal ion binding; INVOLVED IN: proteolysis; LOCATED IN: cellular_component unknown; EXPRESSED IN: 22 plant structures; EXPRESSED DURING: 13 growth stages; CONTAINS InterPro DOMAIN/s: Peptidase M16, C-terminal (InterPro:IPR007863), Peptidase M16, N-terminal (InterPr…
ath-miR835-5p	MIMAT0004255	6.40184	AT3G57470.1	protein_coding	Insulinase (Peptidase family M16) family protein		Insulinase (Peptidase family M16) family protein; FUNCTIONS IN: metalloendopeptidase activity, zinc ion binding, catalytic activity, metal ion binding; INVOLVED IN: proteolysis; LOCATED IN: cellular_component unknown; EXPRESSED IN: 22 plant structures; EXPRESSED DURING: 13 growth stages; CONTAINS InterPro DOMAIN/s: Peptidase M16, zinc-binding site (InterPro:IPR001431), Peptidase M16, C-terminal (…
ath-miR835-5p	MIMAT0004255	6.40184	AT3G57470.2	protein_coding	Insulinase (Peptidase family M16) family protein		Insulinase (Peptidase family M16) family protein; FUNCTIONS IN: metalloendopeptidase activity, zinc ion binding, catalytic activity, metal ion binding; INVOLVED IN: proteolysis; LOCATED IN: cellular_component unknown; EXPRESSED IN: 22 plant structures; EXPRESSED DURING: 13 growth stages; CONTAINS InterPro DOMAIN/s: Peptidase M16, C-terminal (InterPro:IPR007863), Peptidase M16, N-terminal (InterPr…
ath-miR402	MIMAT0001003	1.60678	AT4G34060.2	protein_coding	demeter-like protein 3	Encodes a protein with 5-meC and thymine-DNA glycosylase activity with a preference for CpG and CpHpG sequences. Involved in maintaining methylation marks.	demeter-like protein 3 (DML3); CONTAINS InterPro DOMAIN/s: DNA glycosylase (InterPro:IPR011257), Endonuclease III-like, iron-sulphur cluster loop motif (InterPro:IPR003651), HhH-GPD domain (InterPro:IPR003265); BEST Arabidopsis thaliana protein match is: HhH-GPD base excision DNA repair family protein (TAIR:AT5G04560.1); Has 30201 Blast hits to 17322 proteins in 780 species: Archae - 12; Bacteria…
ath-miR398a-5p	MIMAT0031910	2.36937	NA	NA	NA	NA	NA
ath-miR398a-3p	MIMAT0000948	2.11309	AT1G12520.3	protein_coding	copper chaperone for SOD1	Copper/zinc superoxide dismutase copper chaperone. Localized to the chloroplast. Expressed in roots and shoots. Up-regulated in response to copper and senescence. The AtACC activates all three CuZnSOD activities located in three different subcellular compartments. Contains three domains, central, ATX-1 like and C-terminal. ATX-1 like domain essential for the copper chaperone function of AtCCS in …	copper chaperone for SOD1 (CCS); FUNCTIONS IN: superoxide dismutase copper chaperone activity, superoxide dismutase activity; INVOLVED IN: cellular copper ion homeostasis; LOCATED IN: chloroplast; EXPRESSED IN: 22 plant structures; EXPRESSED DURING: 13 growth stages; CONTAINS InterPro DOMAIN/s: Superoxide dismutase, copper/zinc binding (InterPro:IPR001424); BEST Arabidopsis thaliana protein match…
ath-miR398a-3p	MIMAT0000948	2.11309	AT1G12520.1	protein_coding	copper chaperone for SOD1	Copper/zinc superoxide dismutase copper chaperone. Localized to the chloroplast. Expressed in roots and shoots. Up-regulated in response to copper and senescence. The AtACC activates all three CuZnSOD activities located in three different subcellular compartments. Contains three domains, central, ATX-1 like and C-terminal. ATX-1 like domain essential for the copper chaperone function of AtCCS in …	copper chaperone for SOD1 (CCS); FUNCTIONS IN: superoxide dismutase copper chaperone activity, superoxide dismutase activity; INVOLVED IN: cellular copper ion homeostasis; LOCATED IN: chloroplast; EXPRESSED IN: 22 plant structures; EXPRESSED DURING: 13 growth stages; CONTAINS InterPro DOMAIN/s: Superoxide dismutase, copper/zinc binding (InterPro:IPR001424), Heavy metal transport/detoxification pr…
ath-miR398a-3p	MIMAT0000948	2.11309	AT1G12520.2	protein_coding	copper chaperone for SOD1	Copper/zinc superoxide dismutase copper chaperone. Localized to the chloroplast. Expressed in roots and shoots. Up-regulated in response to copper and senescence. The AtACC activates all three CuZnSOD activities located in three different subcellular compartments. Contains three domains, central, ATX-1 like and C-terminal. ATX-1 like domain essential for the copper chaperone function of AtCCS in …	copper chaperone for SOD1 (CCS); FUNCTIONS IN: superoxide dismutase copper chaperone activity, superoxide dismutase activity; INVOLVED IN: cellular copper ion homeostasis; LOCATED IN: chloroplast; EXPRESSED IN: 22 plant structures; EXPRESSED DURING: 13 growth stages; CONTAINS InterPro DOMAIN/s: Heavy metal transport/detoxification protein (InterPro:IPR006121), Superoxide dismutase, copper/zinc bi…
ath-miR398a-3p	MIMAT0000948	2.11309	AT3G43860.1	protein_coding	glycosyl hydrolase 9A4		glycosyl hydrolase 9A4 (GH9A4); FUNCTIONS IN: hydrolase activity, hydrolyzing O-glycosyl compounds, catalytic activity; INVOLVED IN: carbohydrate metabolic process; LOCATED IN: endomembrane system; EXPRESSED IN: 9 plant structures; EXPRESSED DURING: L mature pollen stage, M germinated pollen stage, 4 anthesis, C globular stage, petal differentiation and expansion stage; CONTAINS InterPro DOMAIN/s…
ath-miR398a-3p	MIMAT0000948	2.11309	AT3G15640.2	protein_coding	Rubredoxin-like superfamily protein		Rubredoxin-like superfamily protein; CONTAINS InterPro DOMAIN/s: Cytochrome c oxidase, subunit Vb (InterPro:IPR002124); BEST Arabidopsis thaliana protein match is: Rubredoxin-like superfamily protein (TAIR:AT1G80230.1); Has 464 Blast hits to 464 proteins in 159 species: Archae - 0; Bacteria - 0; Metazoa - 230; Fungi - 86; Plants - 102; Viruses - 0; Other Eukaryotes - 46 (source: NCBI BLink).
ath-miR398a-3p	MIMAT0000948	2.11309	AT3G15640.1	protein_coding	Rubredoxin-like superfamily protein		Rubredoxin-like superfamily protein; FUNCTIONS IN: cytochrome-c oxidase activity, cobalt ion binding, zinc ion binding, metal ion binding; LOCATED IN: mitochondrial envelope, mitochondrion, chloroplast thylakoid membrane; EXPRESSED IN: 22 plant structures; EXPRESSED DURING: 13 growth stages; CONTAINS InterPro DOMAIN/s: Cytochrome c oxidase, subunit Vb (InterPro:IPR002124); BEST Arabidopsis thalia…
ath-miR398a-3p	MIMAT0000948	2.11309	AT5G14550.1	protein_coding	Core-2/I-branching beta-1,6-N-acetylglucosaminyltransferase family protein		Core-2/I-branching beta-1,6-N-acetylglucosaminyltransferase family protein; CONTAINS InterPro DOMAIN/s: Core-2/I-Branching enzyme (InterPro:IPR021141); BEST Arabidopsis thaliana protein match is: Core-2/I-branching beta-1,6-N-acetylglucosaminyltransferase family protein (TAIR:AT1G11940.1); Has 574 Blast hits to 572 proteins in 18 species: Archae - 0; Bacteria - 0; Metazoa - 0; Fungi - 0; Plants -…
ath-miR398a-3p	MIMAT0000948	2.11309	AT3G23280.1	protein_coding	XB3 ortholog 5 in Arabidopsis thaliana		XB3 ortholog 5 in Arabidopsis thaliana (XBAT35); FUNCTIONS IN: zinc ion binding; INVOLVED IN: N-terminal protein myristoylation; EXPRESSED IN: 23 plant structures; EXPRESSED DURING: 15 growth stages; CONTAINS InterPro DOMAIN/s: Zinc finger, RING-type (InterPro:IPR001841), Ankyrin repeat-containing domain (InterPro:IPR020683), Ankyrin repeat (InterPro:IPR002110); BEST Arabidopsis thaliana protein …
ath-miR398a-3p	MIMAT0000948	2.11309	AT3G23280.2	protein_coding	XB3 ortholog 5 in Arabidopsis thaliana		XB3 ortholog 5 in Arabidopsis thaliana (XBAT35); FUNCTIONS IN: zinc ion binding; EXPRESSED IN: 23 plant structures; EXPRESSED DURING: 15 growth stages; CONTAINS InterPro DOMAIN/s: Zinc finger, RING-type (InterPro:IPR001841), Ankyrin repeat-containing domain (InterPro:IPR020683), Ankyrin repeat (InterPro:IPR002110); BEST Arabidopsis thaliana protein match is: XB3 ortholog 4 in Arabidopsis thaliana…
ath-miR398a-3p	MIMAT0000948	2.11309	AT5G37650.1	protein_coding	Family of unknown function (DUF577)		Family of unknown function (DUF577); CONTAINS InterPro DOMAIN/s: Protein of unknown function DUF577 (InterPro:IPR007598); BEST Arabidopsis thaliana protein match is: Family of unknown function (DUF577) (TAIR:AT5G37400.1); Has 1807 Blast hits to 1807 proteins in 277 species: Archae - 0; Bacteria - 0; Metazoa - 736; Fungi - 347; Plants - 385; Viruses - 0; Other Eukaryotes - 339 (source: NCBI BLink).
ath-miR398a-3p	MIMAT0000948	2.11309	AT1G08830.1	protein_coding	copper/zinc superoxide dismutase 1	Encodes a cytosolic copper/zinc superoxide dismutase CSD1 that can detoxify superoxide radicals. Its expression is affected by miR398-directed mRNA cleavage. Regulated by biotic and abiotic stress.	copper/zinc superoxide dismutase 1 (CSD1); FUNCTIONS IN: superoxide dismutase activity; INVOLVED IN: in 7 processes; LOCATED IN: cytosol, cytoplasm; EXPRESSED IN: 28 plant structures; EXPRESSED DURING: 13 growth stages; CONTAINS InterPro DOMAIN/s: Superoxide dismutase, copper/zinc, binding site (InterPro:IPR018152), Superoxide dismutase, copper/zinc binding (InterPro:IPR001424); BEST Arabidopsis …
ath-miR172a	MIMAT0000203	2.44848	AT4G23320.1	protein_coding	cysteine-rich RLK (RECEPTOR-like protein kinase) 24	Encodes a cysteine-rich receptor-like protein kinase.	cysteine-rich RLK (RECEPTOR-like protein kinase) 24 (CRK24); FUNCTIONS IN: kinase activity; INVOLVED IN: protein amino acid phosphorylation; EXPRESSED IN: central cell, stem, cauline leaf, leaf; EXPRESSED DURING: LP.06 six leaves visible; CONTAINS InterPro DOMAIN/s: Protein kinase, ATP binding site (InterPro:IPR017441), Serine/threonine-protein kinase domain (InterPro:IPR002290), Protein of unkno…
ath-miR172a	MIMAT0000203	2.44848	AT4G38830.1	protein_coding	cysteine-rich RLK (RECEPTOR-like protein kinase) 26	Encodes a cysteine-rich receptor-like protein kinase.	cysteine-rich RLK (RECEPTOR-like protein kinase) 26 (CRK26); FUNCTIONS IN: kinase activity; INVOLVED IN: protein amino acid phosphorylation; LOCATED IN: endomembrane system; EXPRESSED IN: stem, root; CONTAINS InterPro DOMAIN/s: Protein kinase, ATP binding site (InterPro:IPR017441), Serine/threonine-protein kinase domain (InterPro:IPR002290), Protein of unknown function DUF26 (InterPro:IPR002902),…
ath-miR172a	MIMAT0000203	2.44848	AT5G46110.3	protein_coding	Glucose-6-phosphate/phosphate translocator-related	mutant has Altered acclimation responses; Chloroplast Triose Phosphate Translocator	ACCLIMATION OF PHOTOSYNTHESIS TO ENVIRONMENT 2 (APE2); FUNCTIONS IN: antiporter activity; INVOLVED IN: transport; LOCATED IN: chloroplast, membrane; EXPRESSED IN: 24 plant structures; EXPRESSED DURING: 13 growth stages; CONTAINS InterPro DOMAIN/s: Tpt phosphate/phosphoenolpyruvate translocator (InterPro:IPR004696), Protein of unknown function DUF250 (InterPro:IPR004853); BEST Arabidopsis thaliana…
ath-miR172a	MIMAT0000203	2.44848	AT5G46110.2	protein_coding	Glucose-6-phosphate/phosphate translocator-related	mutant has Altered acclimation responses; Chloroplast Triose Phosphate Translocator	ACCLIMATION OF PHOTOSYNTHESIS TO ENVIRONMENT 2 (APE2); FUNCTIONS IN: antiporter activity; INVOLVED IN: transport; LOCATED IN: chloroplast, membrane, chloroplast envelope; EXPRESSED IN: 24 plant structures; EXPRESSED DURING: 13 growth stages; CONTAINS InterPro DOMAIN/s: Protein of unknown function DUF250 (InterPro:IPR004853), Tpt phosphate/phosphoenolpyruvate translocator (InterPro:IPR004696); BES…
ath-miR172a	MIMAT0000203	2.44848	AT5G46110.1	protein_coding	Glucose-6-phosphate/phosphate translocator-related	mutant has Altered acclimation responses; Chloroplast Triose Phosphate Translocator	ACCLIMATION OF PHOTOSYNTHESIS TO ENVIRONMENT 2 (APE2); FUNCTIONS IN: antiporter activity; INVOLVED IN: transport; LOCATED IN: chloroplast, membrane, chloroplast envelope; EXPRESSED IN: 25 plant structures; EXPRESSED DURING: 13 growth stages; CONTAINS InterPro DOMAIN/s: Tpt phosphate/phosphoenolpyruvate translocator (InterPro:IPR004696), Protein of unknown function DUF250 (InterPro:IPR004853); BES…
ath-miR172a	MIMAT0000203	2.44848	AT5G46110.4	protein_coding	Glucose-6-phosphate/phosphate translocator-related	mutant has Altered acclimation responses; Chloroplast Triose Phosphate Translocator	ACCLIMATION OF PHOTOSYNTHESIS TO ENVIRONMENT 2 (APE2); FUNCTIONS IN: antiporter activity; INVOLVED IN: transport; LOCATED IN: chloroplast, membrane; EXPRESSED IN: 24 plant structures; EXPRESSED DURING: 13 growth stages; CONTAINS InterPro DOMAIN/s: Protein of unknown function DUF250 (InterPro:IPR004853), Tpt phosphate/phosphoenolpyruvate translocator (InterPro:IPR004696); BEST Arabidopsis thaliana…
ath-miR172a	MIMAT0000203	2.44848	AT4G36920.2	protein_coding	Integrase-type DNA-binding superfamily protein	Encodes a floral homeotic gene, a member of the AP2/EREBP (ethylene responsive element binding protein) class of transcription factors and is involved in the specification of floral organ identity, establishment of floral meristem identity, suppression of floral meristem indeterminancy, and development of the ovule and seed coat. AP2 also has a role in controlling seed mass. Dominant negative all…	APETALA 2 (AP2); CONTAINS InterPro DOMAIN/s: DNA-binding, integrase-type (InterPro:IPR016177), Pathogenesis-related transcriptional factor/ERF, DNA-binding (InterPro:IPR001471); BEST Arabidopsis thaliana protein match is: target of early activation tagged (EAT) 3 (TAIR:AT5G67180.1).
ath-miR172a	MIMAT0000203	2.44848	AT4G36920.1	protein_coding	Integrase-type DNA-binding superfamily protein	Encodes a floral homeotic gene, a member of the AP2/EREBP (ethylene responsive element binding protein) class of transcription factors and is involved in the specification of floral organ identity, establishment of floral meristem identity, suppression of floral meristem indeterminancy, and development of the ovule and seed coat. AP2 also has a role in controlling seed mass. Dominant negative all…	APETALA 2 (AP2); CONTAINS InterPro DOMAIN/s: DNA-binding, integrase-type (InterPro:IPR016177), Pathogenesis-related transcriptional factor/ERF, DNA-binding (InterPro:IPR001471); BEST Arabidopsis thaliana protein match is: target of early activation tagged (EAT) 3 (TAIR:AT5G67180.1); Has 8542 Blast hits to 5152 proteins in 275 species: Archae - 0; Bacteria - 58; Metazoa - 3; Fungi - 0; Plants - 83…
ath-miR172a	MIMAT0000203	2.44848	AT5G63050.1	protein_coding	embryo defective 2759		embryo defective 2759 (EMB2759); Has 24 Blast hits to 24 proteins in 9 species: Archae - 0; Bacteria - 0; Metazoa - 0; Fungi - 0; Plants - 24; Viruses - 0; Other Eukaryotes - 0 (source: NCBI BLink).
ath-miR172a	MIMAT0000203	2.44848	AT5G63050.2	protein_coding	embryo defective 2759		embryo defective 2759 (EMB2759); FUNCTIONS IN: molecular_function unknown; INVOLVED IN: embryo development ending in seed dormancy; EXPRESSED IN: 23 plant structures; EXPRESSED DURING: 15 growth stages.
ath-miR172a	MIMAT0000203	2.44848	AT1G27720.1	protein_coding	TBP-associated factor 4B		TBP-associated factor 4B (TAF4B); FUNCTIONS IN: transcription initiation factor activity; INVOLVED IN: transcription initiation; LOCATED IN: transcription factor TFIID complex; EXPRESSED IN: 6 plant structures; EXPRESSED DURING: L mature pollen stage, M germinated pollen stage; CONTAINS InterPro DOMAIN/s: Transcription initiation factor TFIID component TAF4 (InterPro:IPR007900), RST domain of pla…
ath-miR172a	MIMAT0000203	2.44848	AT3G18070.2	protein_coding	beta glucosidase 43		beta glucosidase 43 (BGLU43); FUNCTIONS IN: cation binding, hydrolase activity, hydrolyzing O-glycosyl compounds, catalytic activity; INVOLVED IN: carbohydrate metabolic process; LOCATED IN: cellular_component unknown; CONTAINS InterPro DOMAIN/s: Glycoside hydrolase, family 1 (InterPro:IPR001360), Glycoside hydrolase, catalytic core (InterPro:IPR017853), Glycoside hydrolase, subgroup, catalytic c…
ath-miR172a	MIMAT0000203	2.44848	AT1G32070.1	protein_coding	nuclear shuttle interacting	Encodes a nuclear acetyltransferase (NSI)that interacts with the geminivirus movement protein NSP. This interaction is required for viral infection and systemic spread. Acetylates the viral coat protein (CP) in vitro, but not NSP. NSP inhibits NSI activity in vitro. NSI is highly transcribed in phloem and in xylem parenchyma cells, and in the apical meristem and guard cells, within young tissues …	nuclear shuttle interacting (NSI); FUNCTIONS IN: N-acetyltransferase activity; INVOLVED IN: pathogenesis, metabolic process, spread of virus in host; LOCATED IN: nucleus, chloroplast; EXPRESSED IN: 25 plant structures; EXPRESSED DURING: 13 growth stages; CONTAINS InterPro DOMAIN/s: GCN5-related N-acetyltransferase, C-terminal (InterPro:IPR022610), GCN5-related N-acetyltransferase (InterPro:IPR000…
ath-miR172a	MIMAT0000203	2.44848	AT1G32070.2	protein_coding	nuclear shuttle interacting	Encodes a nuclear acetyltransferase (NSI)that interacts with the geminivirus movement protein NSP. This interaction is required for viral infection and systemic spread. Acetylates the viral coat protein (CP) in vitro, but not NSP. NSP inhibits NSI activity in vitro. NSI is highly transcribed in phloem and in xylem parenchyma cells, and in the apical meristem and guard cells, within young tissues …	nuclear shuttle interacting (NSI); FUNCTIONS IN: N-acetyltransferase activity; INVOLVED IN: pathogenesis, metabolic process, spread of virus in host; LOCATED IN: nucleus, chloroplast; EXPRESSED IN: 25 plant structures; EXPRESSED DURING: 13 growth stages; CONTAINS InterPro DOMAIN/s: GCN5-related N-acetyltransferase, C-terminal (InterPro:IPR022610), GCN5-related N-acetyltransferase (InterPro:IPR000…
ath-miR172a	MIMAT0000203	2.44848	AT1G32070.3	protein_coding	nuclear shuttle interacting	Encodes a nuclear acetyltransferase (NSI)that interacts with the geminivirus movement protein NSP. This interaction is required for viral infection and systemic spread. Acetylates the viral coat protein (CP) in vitro, but not NSP. NSP inhibits NSI activity in vitro. NSI is highly transcribed in phloem and in xylem parenchyma cells, and in the apical meristem and guard cells, within young tissues …	nuclear shuttle interacting (NSI); FUNCTIONS IN: N-acetyltransferase activity; INVOLVED IN: pathogenesis, metabolic process, spread of virus in host; LOCATED IN: nucleus, chloroplast; EXPRESSED IN: 25 plant structures; EXPRESSED DURING: 13 growth stages; CONTAINS InterPro DOMAIN/s: GCN5-related N-acetyltransferase, C-terminal (InterPro:IPR022610), GCN5-related N-acetyltransferase (InterPro:IPR000…
ath-miR172a	MIMAT0000203	2.44848	AT5G16000.1	protein_coding	NSP-interacting kinase 1	NSP-interacting kinase (NIK1), receptor-like kinase, involved in defense response against geminivirus It acts as a virulence target of the begomovirus nuclear shuttle protein (NSP).	NSP-interacting kinase 1 (NIK1); FUNCTIONS IN: kinase activity; INVOLVED IN: protein amino acid phosphorylation; LOCATED IN: plasma membrane; EXPRESSED IN: 23 plant structures; EXPRESSED DURING: 13 growth stages; CONTAINS InterPro DOMAIN/s: Protein kinase, ATP binding site (InterPro:IPR017441), Protein kinase, catalytic domain (InterPro:IPR000719), Leucine-rich repeat-containing N-terminal domain…
ath-miR172a	MIMAT0000203	2.44848	AT1G26710.1	protein_coding			unknown protein; BEST Arabidopsis thaliana protein match is: unknown protein (TAIR:AT1G26720.1); Has 9 Blast hits to 9 proteins in 2 species: Archae - 0; Bacteria - 0; Metazoa - 0; Fungi - 0; Plants - 9; Viruses - 0; Other Eukaryotes - 0 (source: NCBI BLink).
ath-miR172a	MIMAT0000203	2.44848	AT2G28550.1	protein_coding	related to AP2.7		related to AP2.7 (RAP2.7); CONTAINS InterPro DOMAIN/s: DNA-binding, integrase-type (InterPro:IPR016177), Pathogenesis-related transcriptional factor/ERF, DNA-binding (InterPro:IPR001471); BEST Arabidopsis thaliana protein match is: target of early activation tagged (EAT) 2 (TAIR:AT5G60120.1); Has 4895 Blast hits to 4529 proteins in 234 species: Archae - 0; Bacteria - 28; Metazoa - 0; Fungi - 0; P…
ath-miR172a	MIMAT0000203	2.44848	AT2G28550.2	protein_coding	related to AP2.7		related to AP2.7 (RAP2.7); CONTAINS InterPro DOMAIN/s: DNA-binding, integrase-type (InterPro:IPR016177), Pathogenesis-related transcriptional factor/ERF, DNA-binding (InterPro:IPR001471); BEST Arabidopsis thaliana protein match is: target of early activation tagged (EAT) 2 (TAIR:AT5G60120.1); Has 35333 Blast hits to 34131 proteins in 2444 species: Archae - 798; Bacteria - 22429; Metazoa - 974; Fu…
ath-miR172a	MIMAT0000203	2.44848	AT2G28550.3	protein_coding	related to AP2.7		related to AP2.7 (RAP2.7); CONTAINS InterPro DOMAIN/s: DNA-binding, integrase-type (InterPro:IPR016177), Pathogenesis-related transcriptional factor/ERF, DNA-binding (InterPro:IPR001471); BEST Arabidopsis thaliana protein match is: target of early activation tagged (EAT) 2 (TAIR:AT5G60120.1).
ath-miR172a	MIMAT0000203	2.44848	AT2G39250.1	protein_coding	Integrase-type DNA-binding superfamily protein	Encodes a AP2 domain transcription factor that can repress flowering. SNZ and its paralogous gene, SCHLAFMUTZE (SMZ), share a signature with partial complementarity to the miR172 microRNA, whose precursor is induced upon flowering.	SCHNARCHZAPFEN (SNZ); CONTAINS InterPro DOMAIN/s: DNA-binding, integrase-type (InterPro:IPR016177), Pathogenesis-related transcriptional factor/ERF, DNA-binding (InterPro:IPR001471); BEST Arabidopsis thaliana protein match is: Integrase-type DNA-binding superfamily protein (TAIR:AT3G54990.1); Has 4792 Blast hits to 4254 proteins in 261 species: Archae - 0; Bacteria - 31; Metazoa - 43; Fungi - 6; …
ath-miR172a	MIMAT0000203	2.44848	AT3G54990.1	protein_coding	Integrase-type DNA-binding superfamily protein	Encodes a AP2 domain transcription factor that can repress flowering. SMZ and its paralogous gene, SNARCHZAPFEN (SNZ), share a signature with partial complementarity to the miR172 microRNA, whose precursor is induced upon flowering.	SCHLAFMUTZE (SMZ); CONTAINS InterPro DOMAIN/s: DNA-binding, integrase-type (InterPro:IPR016177), Pathogenesis-related transcriptional factor/ERF, DNA-binding (InterPro:IPR001471); BEST Arabidopsis thaliana protein match is: Integrase-type DNA-binding superfamily protein (TAIR:AT2G39250.1); Has 4731 Blast hits to 4226 proteins in 234 species: Archae - 0; Bacteria - 32; Metazoa - 0; Fungi - 0; Plan…
ath-miR172a	MIMAT0000203	2.44848	AT4G36650.2	protein_coding	plant-specific TFIIB-related protein	Encodes a protein with similarity to the general transcription factor TFIIB. pBRP binds rDNA sequences in vitro. pBRP has been localized to the outer face of the plastid membrane with GFP fusion however, under conditions of proteosome inhibition it is found in the nucleus.	plant-specific TFIIB-related protein (PBRP); FUNCTIONS IN: RNA polymerase II transcription factor activity, rDNA binding; INVOLVED IN: translational initiation, regulation of transcription, DNA-dependent, transcription initiation; LOCATED IN: plastid outer membrane; EXPRESSED IN: 23 plant structures; EXPRESSED DURING: 13 growth stages; CONTAINS InterPro DOMAIN/s: Transcription factor TFIIB relate…
ath-miR172a	MIMAT0000203	2.44848	AT4G36650.1	protein_coding	plant-specific TFIIB-related protein	Encodes a protein with similarity to the general transcription factor TFIIB. pBRP binds rDNA sequences in vitro. pBRP has been localized to the outer face of the plastid membrane with GFP fusion however, under conditions of proteosome inhibition it is found in the nucleus.	plant-specific TFIIB-related protein (PBRP); FUNCTIONS IN: RNA polymerase II transcription factor activity, rDNA binding; INVOLVED IN: translational initiation, regulation of transcription, DNA-dependent, transcription initiation; LOCATED IN: plastid outer membrane; EXPRESSED IN: 23 plant structures; EXPRESSED DURING: 13 growth stages; CONTAINS InterPro DOMAIN/s: Transcription factor TFIIB relate…
ath-miR172a	MIMAT0000203	2.44848	AT4G17370.1	protein_coding	Oxidoreductase family protein		Oxidoreductase family protein; FUNCTIONS IN: oxidoreductase activity, binding, catalytic activity; INVOLVED IN: oxidation reduction, metabolic process; LOCATED IN: cellular_component unknown; EXPRESSED IN: 23 plant structures; EXPRESSED DURING: 14 growth stages; CONTAINS InterPro DOMAIN/s: Oxidoreductase, N-terminal (InterPro:IPR000683), Oxidoreductase, C-terminal (InterPro:IPR004104), NAD(P)-bin…
ath-miR172a	MIMAT0000203	2.44848	AT3G04110.1	protein_coding	glutamate receptor 1.1	putative glutamate receptor (GLR1.1). Contains a functional cation - permeable pore domain. Involved in cellular cation homeostasis.	glutamate receptor 1.1 (GLR1.1); FUNCTIONS IN: intracellular ligand-gated ion channel activity, cation channel activity; INVOLVED IN: cellular calcium ion homeostasis, response to light stimulus, cellular cation homeostasis; LOCATED IN: endomembrane system, membrane; EXPRESSED IN: 16 plant structures; EXPRESSED DURING: 9 growth stages; CONTAINS InterPro DOMAIN/s: Extracellular solute-binding prot…
ath-miR172a	MIMAT0000203	2.44848	AT3G13430.2	protein_coding	RING/U-box superfamily protein		RING/U-box superfamily protein; FUNCTIONS IN: zinc ion binding; EXPRESSED IN: 24 plant structures; EXPRESSED DURING: 15 growth stages; CONTAINS InterPro DOMAIN/s: Zinc finger, RING-type (InterPro:IPR001841), Zinc finger, C3HC4 RING-type (InterPro:IPR018957); BEST Arabidopsis thaliana protein match is: RING/U-box superfamily protein (TAIR:AT1G55530.1); Has 35333 Blast hits to 34131 proteins in 244…
ath-miR172a	MIMAT0000203	2.44848	AT3G13430.3	protein_coding	RING/U-box superfamily protein		RING/U-box superfamily protein; FUNCTIONS IN: zinc ion binding; EXPRESSED IN: 24 plant structures; EXPRESSED DURING: 15 growth stages; CONTAINS InterPro DOMAIN/s: Zinc finger, RING-type (InterPro:IPR001841), Zinc finger, C3HC4 RING-type (InterPro:IPR018957); BEST Arabidopsis thaliana protein match is: RING/U-box superfamily protein (TAIR:AT1G55530.1).
ath-miR172a	MIMAT0000203	2.44848	AT3G13430.1	protein_coding	RING/U-box superfamily protein		RING/U-box superfamily protein; FUNCTIONS IN: zinc ion binding; EXPRESSED IN: 24 plant structures; EXPRESSED DURING: 15 growth stages; CONTAINS InterPro DOMAIN/s: Zinc finger, RING-type (InterPro:IPR001841), Zinc finger, C3HC4 RING-type (InterPro:IPR018957); BEST Arabidopsis thaliana protein match is: RING/U-box superfamily protein (TAIR:AT1G55530.1); Has 9891 Blast hits to 9858 proteins in 281 s…
ath-miR172a	MIMAT0000203	2.44848	AT3G44690.1	protein_coding			unknown protein; Has 30201 Blast hits to 17322 proteins in 780 species: Archae - 12; Bacteria - 1396; Metazoa - 17338; Fungi - 3422; Plants - 5037; Viruses - 0; Other Eukaryotes - 2996 (source: NCBI BLink).
ath-miR172a	MIMAT0000203	2.44848	AT3G07770.1	protein_coding	HEAT SHOCK PROTEIN 89.1		HEAT SHOCK PROTEIN 89.1 (Hsp89.1); FUNCTIONS IN: ATP binding; INVOLVED IN: protein folding, response to stress; LOCATED IN: mitochondrion, cell wall; EXPRESSED IN: 24 plant structures; EXPRESSED DURING: 14 growth stages; CONTAINS InterPro DOMAIN/s: Chaperone protein htpG (InterPro:IPR001404), Heat shock protein Hsp90, C-terminal (InterPro:IPR020576), Heat shock protein Hsp90, conserved site (Inte…
ath-miR172a	MIMAT0000203	2.44848	AT3G61160.1	protein_coding	Protein kinase superfamily protein		Protein kinase superfamily protein; FUNCTIONS IN: protein serine/threonine kinase activity, protein kinase activity, ATP binding; INVOLVED IN: protein amino acid phosphorylation; LOCATED IN: cytosol; EXPRESSED IN: 25 plant structures; EXPRESSED DURING: 14 growth stages; CONTAINS InterPro DOMAIN/s: Protein kinase, ATP binding site (InterPro:IPR017441), Serine/threonine-protein kinase domain (Inter…
ath-miR172a	MIMAT0000203	2.44848	AT3G61160.2	protein_coding	Protein kinase superfamily protein		Protein kinase superfamily protein; FUNCTIONS IN: protein serine/threonine kinase activity, protein kinase activity, ATP binding; INVOLVED IN: protein amino acid phosphorylation; LOCATED IN: cytosol; EXPRESSED IN: 25 plant structures; EXPRESSED DURING: 14 growth stages; CONTAINS InterPro DOMAIN/s: Protein kinase, ATP binding site (InterPro:IPR017441), Protein kinase, catalytic domain (InterPro:IP…
ath-miR172a	MIMAT0000203	2.44848	AT4G00720.1	protein_coding	shaggy-like protein kinase 32	Encodes ASKtheta, a group III Arabidopsis GSK3/shaggy-like kinase. Functions in the brassinosteroid signalling pathway.	shaggy-like protein kinase 32 (SK32); FUNCTIONS IN: kinase activity; INVOLVED IN: response to brassinosteroid stimulus; LOCATED IN: cytosol, nucleus; EXPRESSED IN: 26 plant structures; EXPRESSED DURING: 15 growth stages; CONTAINS InterPro DOMAIN/s: Protein kinase, ATP binding site (InterPro:IPR017441), Serine/threonine-protein kinase domain (InterPro:IPR002290), Serine/threonine-protein kinase-li…
ath-miR172a	MIMAT0000203	2.44848	AT5G46560.1	protein_coding			CONTAINS InterPro DOMAIN/s: Inner nuclear membrane protein MAN1 (InterPro:IPR018996); Has 58 Blast hits to 58 proteins in 29 species: Archae - 0; Bacteria - 4; Metazoa - 11; Fungi - 15; Plants - 20; Viruses - 0; Other Eukaryotes - 8 (source: NCBI BLink).
ath-miR172a	MIMAT0000203	2.44848	AT5G60120.2	protein_coding	target of early activation tagged (EAT) 2		target of early activation tagged (EAT) 2 (TOE2); FUNCTIONS IN: DNA binding, sequence-specific DNA binding transcription factor activity; INVOLVED IN: regulation of transcription, DNA-dependent; LOCATED IN: nucleus; EXPRESSED IN: 22 plant structures; EXPRESSED DURING: 13 growth stages; CONTAINS InterPro DOMAIN/s: DNA-binding, integrase-type (InterPro:IPR016177), Pathogenesis-related transcription…
ath-miR172a	MIMAT0000203	2.44848	AT5G60120.1	protein_coding	target of early activation tagged (EAT) 2		target of early activation tagged (EAT) 2 (TOE2); FUNCTIONS IN: DNA binding, sequence-specific DNA binding transcription factor activity; INVOLVED IN: regulation of transcription, DNA-dependent; LOCATED IN: nucleus; EXPRESSED IN: 22 plant structures; EXPRESSED DURING: 13 growth stages; CONTAINS InterPro DOMAIN/s: DNA-binding, integrase-type (InterPro:IPR016177), Pathogenesis-related transcription…
ath-miR172a	MIMAT0000203	2.44848	AT5G12900.1	protein_coding			unknown protein; FUNCTIONS IN: molecular_function unknown; INVOLVED IN: biological_process unknown; LOCATED IN: chloroplast; EXPRESSED IN: 21 plant structures; EXPRESSED DURING: 13 growth stages; BEST Arabidopsis thaliana protein match is: unknown protein (TAIR:AT1G12330.1); Has 1807 Blast hits to 1807 proteins in 277 species: Archae - 0; Bacteria - 0; Metazoa - 736; Fungi - 347; Plants - 385; Vi…
ath-miR172a	MIMAT0000203	2.44848	AT5G46160.2	protein_coding	Ribosomal protein L14p/L23e family protein		Ribosomal protein L14p/L23e family protein; FUNCTIONS IN: structural constituent of ribosome; INVOLVED IN: translation; LOCATED IN: ribosome, intracellular, large ribosomal subunit; EXPRESSED IN: 22 plant structures; EXPRESSED DURING: 13 growth stages; CONTAINS InterPro DOMAIN/s: Ribosomal protein L14b/L23e (InterPro:IPR000218), Ribosomal protein L14, bacterial-type (InterPro:IPR005745), Ribosoma…
ath-miR172a	MIMAT0000203	2.44848	AT5G46160.1	protein_coding	Ribosomal protein L14p/L23e family protein		Ribosomal protein L14p/L23e family protein; FUNCTIONS IN: structural constituent of ribosome; INVOLVED IN: translation; LOCATED IN: ribosome, intracellular, large ribosomal subunit; EXPRESSED IN: 22 plant structures; EXPRESSED DURING: 13 growth stages; CONTAINS InterPro DOMAIN/s: Ribosomal protein L14, bacterial-type (InterPro:IPR005745), Ribosomal protein L14b/L23e (InterPro:IPR000218), Ribosoma…
ath-miR172a	MIMAT0000203	2.44848	AT3G14770.1	protein_coding	Nodulin MtN3 family protein		Nodulin MtN3 family protein; FUNCTIONS IN: molecular_function unknown; INVOLVED IN: biological_process unknown; LOCATED IN: endomembrane system, integral to membrane, membrane; EXPRESSED IN: 22 plant structures; EXPRESSED DURING: 13 growth stages; CONTAINS InterPro DOMAIN/s: MtN3/saliva-related transmembrane protein, conserved region (InterPro:IPR018169), RAG1-activating protein 1 homologue (Inte…
ath-miR172a	MIMAT0000203	2.44848	AT5G39080.1	protein_coding	HXXXD-type acyl-transferase family protein		HXXXD-type acyl-transferase family protein; FUNCTIONS IN: transferase activity, transferring acyl groups other than amino-acyl groups, transferase activity; INVOLVED IN: biological_process unknown; LOCATED IN: cellular_component unknown; EXPRESSED IN: 16 plant structures; EXPRESSED DURING: 9 growth stages; CONTAINS InterPro DOMAIN/s: Transferase (InterPro:IPR003480); BEST Arabidopsis thaliana pro…
ath-miR172a	MIMAT0000203	2.44848	AT5G19610.1	protein_coding	GNOM-like 2		GNOM-like 2 (GNL2); FUNCTIONS IN: ARF guanyl-nucleotide exchange factor activity; INVOLVED IN: pollen germination; LOCATED IN: intracellular; EXPRESSED IN: petal, leaf whorl, male gametophyte, flower, pollen tube; EXPRESSED DURING: L mature pollen stage, M germinated pollen stage, 4 anthesis, petal differentiation and expansion stage; CONTAINS InterPro DOMAIN/s: SEC7-like (InterPro:IPR000904); BE…
ath-miR172a	MIMAT0000203	2.44848	AT3G54350.1	protein_coding	Forkhead-associated (FHA) domain-containing protein		embryo defective 1967 (emb1967); CONTAINS InterPro DOMAIN/s: SMAD/FHA domain (InterPro:IPR008984), Forkhead-associated (FHA) domain (InterPro:IPR000253); BEST Arabidopsis thaliana protein match is: Forkhead-associated (FHA) domain-containing protein (TAIR:AT1G75530.1); Has 387 Blast hits to 260 proteins in 92 species: Archae - 0; Bacteria - 0; Metazoa - 229; Fungi - 23; Plants - 94; Viruses - 0; …
ath-miR172a	MIMAT0000203	2.44848	AT3G54350.2	protein_coding	Forkhead-associated (FHA) domain-containing protein		embryo defective 1967 (emb1967); CONTAINS InterPro DOMAIN/s: SMAD/FHA domain (InterPro:IPR008984), Forkhead-associated (FHA) domain (InterPro:IPR000253); BEST Arabidopsis thaliana protein match is: Forkhead-associated (FHA) domain-containing protein (TAIR:AT1G75530.1); Has 387 Blast hits to 260 proteins in 92 species: Archae - 0; Bacteria - 0; Metazoa - 229; Fungi - 23; Plants - 94; Viruses - 0; …
ath-miR172a	MIMAT0000203	2.44848	AT3G54350.3	protein_coding	Forkhead-associated (FHA) domain-containing protein		embryo defective 1967 (emb1967); FUNCTIONS IN: molecular_function unknown; INVOLVED IN: embryo development ending in seed dormancy; LOCATED IN: cellular_component unknown; EXPRESSED IN: 23 plant structures; EXPRESSED DURING: 13 growth stages; CONTAINS InterPro DOMAIN/s: SMAD/FHA domain (InterPro:IPR008984), Forkhead-associated (FHA) domain (InterPro:IPR000253); BEST Arabidopsis thaliana protein m…
ath-miR172a	MIMAT0000203	2.44848	AT5G67180.1	protein_coding	target of early activation tagged (EAT) 3		target of early activation tagged (EAT) 3 (TOE3); CONTAINS InterPro DOMAIN/s: DNA-binding, integrase-type (InterPro:IPR016177), Pathogenesis-related transcriptional factor/ERF, DNA-binding (InterPro:IPR001471); BEST Arabidopsis thaliana protein match is: Integrase-type DNA-binding superfamily protein (TAIR:AT4G36920.2); Has 1807 Blast hits to 1807 proteins in 277 species: Archae - 0; Bacteria - 0…
ath-miR172a	MIMAT0000203	2.44848	AT5G18000.1	protein_coding	VERDANDI	Encodes VERDANDI (VDD), a putative transcription factor belonging to the reproductive meristem (REM) family. VDD is a direct target of the MADS domain ovule identity complex. Mutation in VDD affects embryo sac differentiation.	VERDANDI (VDD); FUNCTIONS IN: DNA binding, sequence-specific DNA binding transcription factor activity; INVOLVED IN: regulation of transcription, DNA-dependent, embryo sac development, double fertilization forming a zygote and endosperm; LOCATED IN: cellular_component unknown; EXPRESSED IN: 13 plant structures; EXPRESSED DURING: 7 growth stages; CONTAINS InterPro DOMAIN/s: Transcriptional factor …
ath-miR172a	MIMAT0000203	2.44848	AT3G47360.1	protein_coding	hydroxysteroid dehydrogenase 3	Encodes a putative hydroxysteroid dehydrogenase (HSD). Genes that encode HSD include: At5g50600 and At5g50700 (HSD1), At3g47350(HSD2), At3g47360(HSD3), At5g50590 and At5g50690(HSD4), At5g50770(HSD6) (Plant Cell Physiology 50:1463). Two copies of HSD1 and HSD4 exist due to a gene duplication event. In Plant Physiology 145:87, At5g50690 is HSD7, At4g10020 is HSD5.	hydroxysteroid dehydrogenase 3 (HSD3); FUNCTIONS IN: oxidoreductase activity, binding, catalytic activity; INVOLVED IN: oxidation reduction, metabolic process; LOCATED IN: endomembrane system; CONTAINS InterPro DOMAIN/s: Short-chain dehydrogenase/reductase, conserved site (InterPro:IPR020904), NAD(P)-binding domain (InterPro:IPR016040), Glucose/ribitol dehydrogenase (InterPro:IPR002347), Short-ch…
ath-miR172a	MIMAT0000203	2.44848	AT2G39110.1	protein_coding	Protein kinase superfamily protein		Protein kinase superfamily protein; FUNCTIONS IN: protein kinase activity, kinase activity, ATP binding; INVOLVED IN: protein amino acid phosphorylation; LOCATED IN: cellular_component unknown; EXPRESSED IN: 11 plant structures; EXPRESSED DURING: 4 anthesis, petal differentiation and expansion stage; CONTAINS InterPro DOMAIN/s: Protein kinase, ATP binding site (InterPro:IPR017441), Protein kinase…
ath-miR172a	MIMAT0000203	2.44848	AT2G01530.1	protein_coding	MLP-like protein 329		MLP-like protein 329 (MLP329); FUNCTIONS IN: copper ion binding; INVOLVED IN: response to biotic stimulus, defense response; LOCATED IN: cellular_component unknown; EXPRESSED IN: hypocotyl, root; CONTAINS InterPro DOMAIN/s: Bet v I allergen (InterPro:IPR000916); BEST Arabidopsis thaliana protein match is: MLP-like protein 328 (TAIR:AT2G01520.1); Has 358 Blast hits to 331 proteins in 39 species: A…
ath-miR172a	MIMAT0000203	2.44848	AT2G01520.1	protein_coding	MLP-like protein 328		MLP-like protein 328 (MLP328); FUNCTIONS IN: copper ion binding; INVOLVED IN: response to zinc ion; LOCATED IN: cellular_component unknown; EXPRESSED IN: 13 plant structures; EXPRESSED DURING: 7 growth stages; CONTAINS InterPro DOMAIN/s: Bet v I allergen (InterPro:IPR000916); BEST Arabidopsis thaliana protein match is: Polyketide cyclase/dehydrase and lipid transport superfamily protein (TAIR:AT4…
ath-miR172a	MIMAT0000203	2.44848	AT5G65790.1	protein_coding	myb domain protein 68	Encodes a putative MYB transcription factor.	myb domain protein 68 (MYB68); CONTAINS InterPro DOMAIN/s: SANT, DNA-binding (InterPro:IPR001005), Homeodomain-like (InterPro:IPR009057), Myb, DNA-binding (InterPro:IPR014778), HTH transcriptional regulator, Myb-type, DNA-binding (InterPro:IPR017930), Homeodomain-related (InterPro:IPR012287), Myb transcription factor (InterPro:IPR015495); BEST Arabidopsis thaliana protein match is: myb domain pro…
ath-miR172a	MIMAT0000203	2.44848	AT3G49690.1	protein_coding	myb domain protein 84	Putative homolog of the Blind gene in tomato. Together with RAX1 and RAX3 belong to the class R2R3 MYB genes; encoded by the Myb-like transcription factor MYB84, regulates axillary meristem formation.	myb domain protein 84 (MYB84); CONTAINS InterPro DOMAIN/s: SANT, DNA-binding (InterPro:IPR001005), Homeodomain-like (InterPro:IPR009057), Myb, DNA-binding (InterPro:IPR014778), HTH transcriptional regulator, Myb-type, DNA-binding (InterPro:IPR017930), Homeodomain-related (InterPro:IPR012287), Myb transcription factor (InterPro:IPR015495); BEST Arabidopsis thaliana protein match is: myb domain pro…
ath-miR172a	MIMAT0000203	2.44848	AT3G19760.1	protein_coding	eukaryotic initiation factor 4A-III	Encodes an RNA helicase that may be a component of the Exon Junction Complex. Subcellular localization is modulated by stress. Under normal conditions it is localized to the nuceloplasm but under hyopoxic conditions it localizes to the nucleolus and splicing speckles.	eukaryotic initiation factor 4A-III (EIF4A-III); FUNCTIONS IN: protein binding, ATP-dependent helicase activity; INVOLVED IN: mRNA processing, response to hypoxia; LOCATED IN: in 6 components; EXPRESSED IN: 25 plant structures; EXPRESSED DURING: 16 growth stages; CONTAINS InterPro DOMAIN/s: RNA helicase, DEAD-box type, Q motif (InterPro:IPR014014), DNA/RNA helicase, DEAD/DEAH box type, N-terminal…
ath-miR172a	MIMAT0000203	2.44848	AT3G02660.1	protein_coding	Tyrosyl-tRNA synthetase, class Ib, bacterial/mitochondrial		EMBRYO DEFECTIVE 2768 (emb2768); FUNCTIONS IN: RNA binding, tyrosine-tRNA ligase activity, aminoacyl-tRNA ligase activity, nucleotide binding, ATP binding; INVOLVED IN: tRNA aminoacylation for protein translation, embryo development ending in seed dormancy; LOCATED IN: mitochondrion, chloroplast; EXPRESSED IN: 23 plant structures; EXPRESSED DURING: 14 growth stages; CONTAINS InterPro DOMAIN/s: Am…
ath-miR172a	MIMAT0000203	2.44848	AT2G17520.1	protein_coding	Endoribonuclease/protein kinase IRE1-like	Encodes a endoribonuclease/protein kinase IRE1-like protein that is predicted to form a type I transmembrane protein structure and contain kinase/endoribonuclease domains at their C-terminal halves. The transcript levels for several ER-stress responsive genes, including six protein disulfide isomerases (PDIs), BiP2, and AtbZIP60 are not affected in ire1-2 null mutants.	IRE1A; CONTAINS InterPro DOMAIN/s: Protein kinase, catalytic domain (InterPro:IPR000719), KEN domain, ribonuclease activator (InterPro:IPR010513), PUG domain (InterPro:IPR006567), Serine/threonine-protein kinase-like domain (InterPro:IPR017442), Protein kinase-like domain (InterPro:IPR011009), Serine/threonine-protein kinase, active site (InterPro:IPR008271); BEST Arabidopsis thaliana protein mat…
ath-miR172a	MIMAT0000203	2.44848	AT4G30160.1	protein_coding	villin 4	Arabidopsis thaliana VILLIN4	villin 4 (VLN4); FUNCTIONS IN: actin binding; INVOLVED IN: cytoskeleton organization; LOCATED IN: cellular_component unknown; EXPRESSED IN: 24 plant structures; EXPRESSED DURING: 13 growth stages; CONTAINS InterPro DOMAIN/s: Gelsolin (InterPro:IPR007122), Villin headpiece (InterPro:IPR003128), Gelsolin domain (InterPro:IPR007123); BEST Arabidopsis thaliana protein match is: villin, putative (TAIR…
ath-miR172a	MIMAT0000203	2.44848	AT4G30160.2	protein_coding	villin 4	Arabidopsis thaliana VILLIN4	villin 4 (VLN4); FUNCTIONS IN: actin binding; INVOLVED IN: cytoskeleton organization; LOCATED IN: cellular_component unknown; EXPRESSED IN: 23 plant structures; EXPRESSED DURING: 13 growth stages; CONTAINS InterPro DOMAIN/s: Gelsolin (InterPro:IPR007122), Villin headpiece (InterPro:IPR003128), Gelsolin domain (InterPro:IPR007123); BEST Arabidopsis thaliana protein match is: villin, putative (TAIR…
ath-miR172a	MIMAT0000203	2.44848	AT4G23950.2	protein_coding	Galactose-binding protein		Galactose-binding protein; FUNCTIONS IN: molecular_function unknown; INVOLVED IN: biological_process unknown; EXPRESSED IN: 24 plant structures; EXPRESSED DURING: 15 growth stages; CONTAINS InterPro DOMAIN/s: Sad1/UNC-like, C-terminal (InterPro:IPR012919), Galactose-binding domain-like (InterPro:IPR008979); BEST Arabidopsis thaliana protein match is: Galactose-binding protein (TAIR:AT1G22882.1).
ath-miR172a	MIMAT0000203	2.44848	AT4G23950.1	protein_coding	Galactose-binding protein		Galactose-binding protein; FUNCTIONS IN: molecular_function unknown; INVOLVED IN: biological_process unknown; LOCATED IN: anchored to plasma membrane; EXPRESSED IN: 25 plant structures; EXPRESSED DURING: 15 growth stages; CONTAINS InterPro DOMAIN/s: Sad1/UNC-like, C-terminal (InterPro:IPR012919), Galactose-binding domain-like (InterPro:IPR008979); BEST Arabidopsis thaliana protein match is: Galac…
ath-miR172a	MIMAT0000203	2.44848	AT1G21060.1	protein_coding	Protein of unknown function, DUF547		Protein of unknown function, DUF547; FUNCTIONS IN: molecular_function unknown; INVOLVED IN: biological_process unknown; LOCATED IN: chloroplast; EXPRESSED IN: 16 plant structures; EXPRESSED DURING: 8 growth stages; CONTAINS InterPro DOMAIN/s: Protein of unknown function DUF547 (InterPro:IPR006869); BEST Arabidopsis thaliana protein match is: Protein of unknown function, DUF547 (TAIR:AT1G76620.1);…
ath-miR172a	MIMAT0000203	2.44848	AT1G21060.2	protein_coding	Protein of unknown function, DUF547		Protein of unknown function, DUF547; CONTAINS InterPro DOMAIN/s: Protein of unknown function DUF547 (InterPro:IPR006869); BEST Arabidopsis thaliana protein match is: Protein of unknown function, DUF547 (TAIR:AT1G76620.1).
ath-miR172a	MIMAT0000203	2.44848	AT4G30130.1	protein_coding	Protein of unknown function (DUF630 and DUF632)		Protein of unknown function (DUF630 and DUF632); FUNCTIONS IN: molecular_function unknown; INVOLVED IN: N-terminal protein myristoylation; LOCATED IN: cellular_component unknown; EXPRESSED IN: 10 plant structures; EXPRESSED DURING: 6 growth stages; CONTAINS InterPro DOMAIN/s: Protein of unknown function DUF630 (InterPro:IPR006868), Protein of unknown function DUF632 (InterPro:IPR006867); BEST Ara…
ath-miR172a	MIMAT0000203	2.44848	AT4G24630.1	protein_coding	DHHC-type zinc finger family protein		DHHC-type zinc finger family protein; FUNCTIONS IN: receptor activity, zinc ion binding; INVOLVED IN: multicellular organismal development; LOCATED IN: plasma membrane; EXPRESSED IN: 12 plant structures; EXPRESSED DURING: 8 growth stages; CONTAINS InterPro DOMAIN/s: Zinc finger, DHHC-type (InterPro:IPR001594), Plexin-like fold (InterPro:IPR016201); BEST Arabidopsis thaliana protein match is: DHHC…
ath-miR172a	MIMAT0000203	2.44848	AT2G40250.1	protein_coding	SGNH hydrolase-type esterase superfamily protein		SGNH hydrolase-type esterase superfamily protein; FUNCTIONS IN: hydrolase activity, acting on ester bonds, carboxylesterase activity; INVOLVED IN: lipid metabolic process; LOCATED IN: endomembrane system; EXPRESSED IN: sperm cell, sepal, pedicel; EXPRESSED DURING: 4 anthesis, petal differentiation and expansion stage; CONTAINS InterPro DOMAIN/s: Lipase, GDSL (InterPro:IPR001087), Esterase, SGNH h…
ath-miR390a-5p	MIMAT0000931	1.70687	AT3G11070.1	protein_coding	Outer membrane OMP85 family protein		Outer membrane OMP85 family protein; FUNCTIONS IN: molecular_function unknown; INVOLVED IN: biological_process unknown; LOCATED IN: outer membrane; EXPRESSED IN: callus; CONTAINS InterPro DOMAIN/s: Bacterial surface antigen (D15) (InterPro:IPR000184), Surface antigen variable number (InterPro:IPR010827); BEST Arabidopsis thaliana protein match is: Outer membrane OMP85 family protein (TAIR:AT5G055…
ath-miR390a-5p	MIMAT0000931	1.70687	AT5G05520.1	protein_coding	Outer membrane OMP85 family protein		Outer membrane OMP85 family protein; FUNCTIONS IN: molecular_function unknown; INVOLVED IN: biological_process unknown; LOCATED IN: mitochondrion, plastid; EXPRESSED IN: 24 plant structures; EXPRESSED DURING: 14 growth stages; CONTAINS InterPro DOMAIN/s: Bacterial surface antigen (D15) (InterPro:IPR000184), Surface antigen variable number (InterPro:IPR010827); BEST Arabidopsis thaliana protein ma…
ath-miR390a-5p	MIMAT0000931	1.70687	AT5G46160.2	protein_coding	Ribosomal protein L14p/L23e family protein		Ribosomal protein L14p/L23e family protein; FUNCTIONS IN: structural constituent of ribosome; INVOLVED IN: translation; LOCATED IN: ribosome, intracellular, large ribosomal subunit; EXPRESSED IN: 22 plant structures; EXPRESSED DURING: 13 growth stages; CONTAINS InterPro DOMAIN/s: Ribosomal protein L14b/L23e (InterPro:IPR000218), Ribosomal protein L14, bacterial-type (InterPro:IPR005745), Ribosoma…
ath-miR390a-5p	MIMAT0000931	1.70687	AT2G33730.1	protein_coding	P-loop containing nucleoside triphosphate hydrolases superfamily protein		P-loop containing nucleoside triphosphate hydrolases superfamily protein; FUNCTIONS IN: helicase activity, nucleic acid binding, ATP binding, ATP-dependent helicase activity; LOCATED IN: nucleus, cytoplasm; EXPRESSED IN: 25 plant structures; EXPRESSED DURING: 14 growth stages; CONTAINS InterPro DOMAIN/s: RNA helicase, DEAD-box type, Q motif (InterPro:IPR014014), DNA/RNA helicase, DEAD/DEAH box ty…
ath-miR390a-5p	MIMAT0000931	1.70687	AT1G47890.1	protein_coding	receptor like protein 7		receptor like protein 7 (RLP7); FUNCTIONS IN: kinase activity; INVOLVED IN: signal transduction, defense response; LOCATED IN: endomembrane system; EXPRESSED IN: stem, stamen; EXPRESSED DURING: 4 anthesis; CONTAINS InterPro DOMAIN/s: Leucine-rich repeat-containing N-terminal domain, type 2 (InterPro:IPR013210), Leucine-rich repeat (InterPro:IPR001611); BEST Arabidopsis thaliana protein match is: …
ath-miR390a-5p	MIMAT0000931	1.70687	AT5G62230.1	protein_coding	ERECTA-like 1	Encodes a receptor-like kinase that, together with ER and ERL2 governs the initial decision of protodermal cells to either divide proliferatively to produce pavement cells or divide asymmetrically to generate stomatal complexes. It is important for maintaining stomatal stem cell activity and preventing terminal differentiation of the meristemoid into the guard mother cell. Along with erl2 functio…	ERECTA-like 1 (ERL1); FUNCTIONS IN: kinase activity; INVOLVED IN: stomatal complex morphogenesis, embryo sac development, ovule development; LOCATED IN: endomembrane system; EXPRESSED IN: 24 plant structures; EXPRESSED DURING: 13 growth stages; CONTAINS InterPro DOMAIN/s: Protein kinase, ATP binding site (InterPro:IPR017441), Protein kinase, catalytic domain (InterPro:IPR000719), Leucine-rich rep…
ath-miR390a-5p	MIMAT0000931	1.70687	AT5G62230.2	protein_coding	ERECTA-like 1	Encodes a receptor-like kinase that, together with ER and ERL2 governs the initial decision of protodermal cells to either divide proliferatively to produce pavement cells or divide asymmetrically to generate stomatal complexes. It is important for maintaining stomatal stem cell activity and preventing terminal differentiation of the meristemoid into the guard mother cell. Along with erl2 functio…	ERECTA-like 1 (ERL1); FUNCTIONS IN: kinase activity; INVOLVED IN: stomatal complex morphogenesis, embryo sac development, ovule development; LOCATED IN: endomembrane system; EXPRESSED IN: 24 plant structures; EXPRESSED DURING: 13 growth stages; CONTAINS InterPro DOMAIN/s: Protein kinase, ATP binding site (InterPro:IPR017441), Serine/threonine-protein kinase domain (InterPro:IPR002290), Leucine-ri…
ath-miR390a-5p	MIMAT0000931	1.70687	AT1G62950.1	protein_coding	leucine-rich repeat transmembrane protein kinase family protein		leucine-rich repeat transmembrane protein kinase family protein; FUNCTIONS IN: protein serine/threonine kinase activity, kinase activity, ATP binding; INVOLVED IN: transmembrane receptor protein tyrosine kinase signaling pathway, protein amino acid phosphorylation; LOCATED IN: membrane; EXPRESSED IN: 19 plant structures; EXPRESSED DURING: 8 growth stages; CONTAINS InterPro DOMAIN/s: Protein kinas…
ath-miR390a-5p	MIMAT0000931	1.70687	AT5G07180.1	protein_coding	ERECTA-like 2	Encodes a receptor-like kinase that, together with ER and ERL1 governs the initial decision of protodermal cells to either divide proliferatively to produce pavement cells or divide asymmetrically to generate stomatal complexes. It is also important for maintaining stomatal stem cell activity and preventing terminal differentiation of the meristemoid into the guard mother cell. When heterozygous …	ERECTA-like 2 (ERL2); FUNCTIONS IN: kinase activity; INVOLVED IN: stomatal complex morphogenesis, embryo sac development, ovule development; LOCATED IN: endomembrane system; EXPRESSED IN: 10 plant structures; EXPRESSED DURING: 6 growth stages; CONTAINS InterPro DOMAIN/s: Protein kinase, ATP binding site (InterPro:IPR017441), Protein kinase, catalytic domain (InterPro:IPR000719), Leucine-rich repe…
ath-miR390a-5p	MIMAT0000931	1.70687	AT5G03640.1	protein_coding	Protein kinase superfamily protein		Protein kinase superfamily protein; FUNCTIONS IN: kinase activity; INVOLVED IN: protein amino acid phosphorylation, N-terminal protein myristoylation; LOCATED IN: cellular_component unknown; EXPRESSED IN: stem, inflorescence meristem, male gametophyte; CONTAINS InterPro DOMAIN/s: Protein kinase, catalytic domain (InterPro:IPR000719), Serine/threonine-protein kinase domain (InterPro:IPR002290), Se…
ath-miR390a-5p	MIMAT0000931	1.70687	AT2G26330.1	protein_coding	Leucine-rich receptor-like protein kinase family protein	Homologous to receptor protein kinases. Involved in specification of organs originating from the shoot apical meristem. Contains a cytoplasmic protein kinase catalytic domain, a transmembrane region, and an extracellular leucine-rich repeat. ER has been identified as a quantitative trait locus for transpiration efficiency by influencing epidermal and mesophyll development, stomatal density and po…	ERECTA (ER); CONTAINS InterPro DOMAIN/s: Protein kinase, ATP binding site (InterPro:IPR017441), Protein kinase, catalytic domain (InterPro:IPR000719), Leucine-rich repeat-containing N-terminal domain, type 2 (InterPro:IPR013210), Leucine-rich repeat (InterPro:IPR001611), Serine/threonine-protein kinase-like domain (InterPro:IPR017442), Protein kinase-like domain (InterPro:IPR011009), Serine/threo…
ath-miR390a-5p	MIMAT0000931	1.70687	AT2G15880.1	protein_coding	Leucine-rich repeat (LRR) family protein		Leucine-rich repeat (LRR) family protein; FUNCTIONS IN: structural constituent of cell wall; LOCATED IN: endomembrane system; EXPRESSED IN: 15 plant structures; EXPRESSED DURING: 8 growth stages; CONTAINS InterPro DOMAIN/s: Leucine-rich repeat (InterPro:IPR001611); BEST Arabidopsis thaliana protein match is: Leucine-rich repeat (LRR) family protein (TAIR:AT4G33970.1); Has 436796 Blast hits to 106…
ath-miR390a-5p	MIMAT0000931	1.70687	AT4G33970.1	protein_coding	Leucine-rich repeat (LRR) family protein		Leucine-rich repeat (LRR) family protein; FUNCTIONS IN: structural constituent of cell wall; LOCATED IN: endomembrane system; EXPRESSED IN: 6 plant structures; EXPRESSED DURING: L mature pollen stage, M germinated pollen stage, 4 anthesis; BEST Arabidopsis thaliana protein match is: Leucine-rich repeat (LRR) family protein (TAIR:AT2G15880.1); Has 345457 Blast hits to 110650 proteins in 3295 speci…
ath-miR390a-5p	MIMAT0000931	1.70687	AT3G43740.1	protein_coding	Leucine-rich repeat (LRR) family protein		Leucine-rich repeat (LRR) family protein; INVOLVED IN: signal transduction; LOCATED IN: endomembrane system; EXPRESSED IN: 22 plant structures; EXPRESSED DURING: 13 growth stages; CONTAINS InterPro DOMAIN/s: Leucine-rich repeat-containing N-terminal domain, type 2 (InterPro:IPR013210), Leucine-rich repeat (InterPro:IPR001611); BEST Arabidopsis thaliana protein match is: Leucine-rich repeat (LRR) …
ath-miR390a-5p	MIMAT0000931	1.70687	AT3G43740.2	protein_coding	Leucine-rich repeat (LRR) family protein		Leucine-rich repeat (LRR) family protein; INVOLVED IN: signal transduction; LOCATED IN: endomembrane system; EXPRESSED IN: 22 plant structures; EXPRESSED DURING: 13 growth stages; CONTAINS InterPro DOMAIN/s: Leucine-rich repeat-containing N-terminal domain, type 2 (InterPro:IPR013210), Leucine-rich repeat (InterPro:IPR001611); BEST Arabidopsis thaliana protein match is: Leucine-rich repeat (LRR) …
ath-miR390a-5p	MIMAT0000931	1.70687	AT1G03475.1	protein_coding	Coproporphyrinogen III oxidase	Encodes coproporphyrinogen III oxidase, a key enzyme in the biosynthetic pathway of chlorophyll and heme, a tetrapyrrole pathway. Mutants express cytological and molecular markers associated with the defense responses, usually activated by pathogen infection.	LESION INITIATION 2 (LIN2); FUNCTIONS IN: coproporphyrinogen oxidase activity; INVOLVED IN: tetrapyrrole biosynthetic process; LOCATED IN: apoplast, chloroplast stroma, chloroplast, plastid; EXPRESSED IN: 23 plant structures; EXPRESSED DURING: 14 growth stages; CONTAINS InterPro DOMAIN/s: Coproporphyrinogen III oxidase (InterPro:IPR001260), Coproporphyrinogen III oxidase, conserved site (InterPro…
ath-miR390a-5p	MIMAT0000931	1.70687	AT4G03205.2	protein_coding	Coproporphyrinogen III oxidase		hemf2; FUNCTIONS IN: coproporphyrinogen oxidase activity; INVOLVED IN: oxidation reduction, porphyrin biosynthetic process; LOCATED IN: chloroplast; EXPRESSED IN: 9 plant structures; EXPRESSED DURING: 6 growth stages; CONTAINS InterPro DOMAIN/s: Coproporphyrinogen III oxidase (InterPro:IPR001260); BEST Arabidopsis thaliana protein match is: Coproporphyrinogen III oxidase (TAIR:AT1G03475.1); Has 4…
ath-miR390a-5p	MIMAT0000931	1.70687	AT4G03205.1	protein_coding	Coproporphyrinogen III oxidase		hemf2; FUNCTIONS IN: coproporphyrinogen oxidase activity; INVOLVED IN: oxidation reduction, porphyrin biosynthetic process; LOCATED IN: chloroplast; EXPRESSED IN: 9 plant structures; EXPRESSED DURING: 6 growth stages; CONTAINS InterPro DOMAIN/s: Coproporphyrinogen III oxidase (InterPro:IPR001260); BEST Arabidopsis thaliana protein match is: Coproporphyrinogen III oxidase (TAIR:AT1G03475.1); Has 4…
ath-miR390a-5p	MIMAT0000931	1.70687	AT1G55610.1	protein_coding	BRI1 like	mutant has Altered vascular cell differentiation; LRR Receptor Kinase	BRI1 like (BRL1); FUNCTIONS IN: kinase activity; INVOLVED IN: protein amino acid phosphorylation; LOCATED IN: plasma membrane; EXPRESSED IN: 9 plant structures; EXPRESSED DURING: 4 anthesis, petal differentiation and expansion stage; CONTAINS InterPro DOMAIN/s: Protein kinase, ATP binding site (InterPro:IPR017441), Serine/threonine-protein kinase domain (InterPro:IPR002290), Leucine-rich repeat-c…
ath-miR390a-5p	MIMAT0000931	1.70687	AT1G55610.2	protein_coding	BRI1 like	mutant has Altered vascular cell differentiation; LRR Receptor Kinase	BRI1 like (BRL1); FUNCTIONS IN: kinase activity; INVOLVED IN: protein amino acid phosphorylation; LOCATED IN: plasma membrane; EXPRESSED IN: 9 plant structures; EXPRESSED DURING: 4 anthesis, petal differentiation and expansion stage; CONTAINS InterPro DOMAIN/s: Protein kinase, ATP binding site (InterPro:IPR017441), Serine/threonine-protein kinase domain (InterPro:IPR002290), Leucine-rich repeat-c…
ath-miR390a-5p	MIMAT0000931	1.70687	AT3G24660.1	protein_coding	transmembrane kinase-like 1	member of Receptor kinase-like protein family	transmembrane kinase-like 1 (TMKL1); FUNCTIONS IN: protein serine/threonine kinase activity, kinase activity, ATP binding; INVOLVED IN: transmembrane receptor protein tyrosine kinase signaling pathway, protein amino acid phosphorylation; LOCATED IN: plasma membrane; EXPRESSED IN: 21 plant structures; EXPRESSED DURING: 13 growth stages; CONTAINS InterPro DOMAIN/s: Protein kinase, catalytic domain …
ath-miR390a-5p	MIMAT0000931	1.70687	AT2G02470.2	protein_coding	alfin-like 6	AL6 encodes a member of the Alfin-Like family of nuclear-localized PhD domain containing homeodomain proteins. Binds to H3K4 di or trimethylated DNA.	alfin-like 6 (AL6); CONTAINS InterPro DOMAIN/s: Zinc finger, PHD-type, conserved site (InterPro:IPR019786), Zinc finger, PHD-type (InterPro:IPR001965), Protein of unknown function DUF3594 (InterPro:IPR021998), Zinc finger, FYVE/PHD-type (InterPro:IPR011011), Zinc finger, PHD-finger (InterPro:IPR019787); BEST Arabidopsis thaliana protein match is: alfin-like 7 (TAIR:AT1G14510.1).
ath-miR390a-5p	MIMAT0000931	1.70687	AT1G14510.1	protein_coding	alfin-like 7	AL7 encodes a member of the Alfin-Like family of nuclear-localized PhD domain containing homeodomain proteins. Binds to H3K4 di or trimethylated DNA.	alfin-like 7 (AL7); CONTAINS InterPro DOMAIN/s: Zinc finger, PHD-type, conserved site (InterPro:IPR019786), Protein of unknown function DUF3594 (InterPro:IPR021998), Zinc finger, PHD-type (InterPro:IPR001965), Zinc finger, FYVE/PHD-type (InterPro:IPR011011), Zinc finger, PHD-finger (InterPro:IPR019787); BEST Arabidopsis thaliana protein match is: alfin-like 6 (TAIR:AT2G02470.1); Has 1825 Blast hi…
ath-miR390a-5p	MIMAT0000931	1.70687	AT2G02470.1	protein_coding	alfin-like 6	AL6 encodes a member of the Alfin-Like family of nuclear-localized PhD domain containing homeodomain proteins. Binds to H3K4 di or trimethylated DNA.	alfin-like 6 (AL6); CONTAINS InterPro DOMAIN/s: Zinc finger, PHD-type, conserved site (InterPro:IPR019786), Zinc finger, PHD-type (InterPro:IPR001965), Protein of unknown function DUF3594 (InterPro:IPR021998), Zinc finger, FYVE/PHD-type (InterPro:IPR011011), Zinc finger, PHD-finger (InterPro:IPR019787); BEST Arabidopsis thaliana protein match is: alfin-like 7 (TAIR:AT1G14510.1); Has 1820 Blast hi…
ath-miR319c	MIMAT0001016	2.03225	AT3G66658.1	protein_coding	aldehyde dehydrogenase 22A1	Encodes a putative aldehyde dehydrogenase. The gene is not responsive to osmotic stress and is expressed constitutively at a low level in plantlets and root cultures.	aldehyde dehydrogenase 22A1 (ALDH22A1); FUNCTIONS IN: 3-chloroallyl aldehyde dehydrogenase activity, oxidoreductase activity; INVOLVED IN: oxidation reduction, metabolic process; LOCATED IN: endoplasmic reticulum; EXPRESSED IN: 23 plant structures; EXPRESSED DURING: 13 growth stages; CONTAINS InterPro DOMAIN/s: Aldehyde/histidinol dehydrogenase (InterPro:IPR016161), Aldehyde dehydrogenase (InterP…
ath-miR319c	MIMAT0001016	2.03225	AT3G66658.2	protein_coding	aldehyde dehydrogenase 22A1	Encodes a putative aldehyde dehydrogenase. The gene is not responsive to osmotic stress and is expressed constitutively at a low level in plantlets and root cultures.	aldehyde dehydrogenase 22A1 (ALDH22A1); FUNCTIONS IN: 3-chloroallyl aldehyde dehydrogenase activity, oxidoreductase activity; INVOLVED IN: oxidation reduction, metabolic process; LOCATED IN: endoplasmic reticulum; EXPRESSED IN: 23 plant structures; EXPRESSED DURING: 13 growth stages; CONTAINS InterPro DOMAIN/s: Aldehyde/histidinol dehydrogenase (InterPro:IPR016161), Aldehyde dehydrogenase (InterP…
ath-miR319c	MIMAT0001016	2.03225	AT2G31070.1	protein_coding	TCP domain protein 10	TCP family protein involved in heterchronic regulation of leaf differentiation.	TCP domain protein 10 (TCP10); CONTAINS InterPro DOMAIN/s: Transcription factor, TCP (InterPro:IPR005333), Transcription factor TCP subgroup (InterPro:IPR017887); BEST Arabidopsis thaliana protein match is: TCP family transcription factor 4 (TAIR:AT3G15030.3); Has 1897 Blast hits to 1802 proteins in 357 species: Archae - 0; Bacteria - 4; Metazoa - 259; Fungi - 36; Plants - 1423; Viruses - 0; Othe…
ath-miR319c	MIMAT0001016	2.03225	AT3G06450.1	protein_coding	HCO3- transporter family		HCO3- transporter family; FUNCTIONS IN: anion exchanger activity; INVOLVED IN: anion transport; LOCATED IN: plasma membrane; EXPRESSED IN: 23 plant structures; EXPRESSED DURING: 13 growth stages; CONTAINS InterPro DOMAIN/s: Bicarbonate transporter, eukaryotic (InterPro:IPR003020), Bicarbonate transporter, C-terminal (InterPro:IPR011531); BEST Arabidopsis thaliana protein match is: HCO3- transport…
ath-miR319c	MIMAT0001016	2.03225	AT3G06450.2	protein_coding	HCO3- transporter family		HCO3- transporter family; FUNCTIONS IN: anion exchanger activity; INVOLVED IN: anion transport; LOCATED IN: plasma membrane; EXPRESSED IN: 23 plant structures; EXPRESSED DURING: 13 growth stages; CONTAINS InterPro DOMAIN/s: Bicarbonate transporter, eukaryotic (InterPro:IPR003020), Bicarbonate transporter, C-terminal (InterPro:IPR011531); BEST Arabidopsis thaliana protein match is: HCO3- transport…
ath-miR319c	MIMAT0001016	2.03225	AT4G27710.1	protein_coding	cytochrome P450, family 709, subfamily B, polypeptide 3	member of CYP709B	cytochrome P450, family 709, subfamily B, polypeptide 3 (CYP709B3); FUNCTIONS IN: electron carrier activity, monooxygenase activity, iron ion binding, oxygen binding, heme binding; INVOLVED IN: oxidation reduction; LOCATED IN: endomembrane system; EXPRESSED IN: 21 plant structures; EXPRESSED DURING: 13 growth stages; CONTAINS InterPro DOMAIN/s: Cytochrome P450 (InterPro:IPR001128), Cytochrome P45…
ath-miR319c	MIMAT0001016	2.03225	AT1G67080.1	protein_coding	abscisic acid (aba)-deficient 4	Encodes a protein involved in the photoprotection of PSII. An aba4-1 mutant completely lacks neoxanthin,a component of the chromophore of the peripheral antenna system in PSII. ABA4 is required for neoxanthin biosynthesis, an intermediary step in abscisic acid biosynthesis, but no catalytic activity has been detected for the ABA4 protein.	abscisic acid (ABA)-deficient 4 (ABA4); INVOLVED IN: abscisic acid biosynthetic process, regulation of superoxide anion generation, xanthophyll metabolic process, photoprotection; LOCATED IN: PSII associated light-harvesting complex II, chloroplast envelope; EXPRESSED IN: 23 plant structures; EXPRESSED DURING: 13 growth stages; Has 723 Blast hits to 723 proteins in 64 species: Archae - 0; Bacteri…
ath-miR319c	MIMAT0001016	2.03225	AT1G04700.1	protein_coding	PB1 domain-containing protein tyrosine kinase		PB1 domain-containing protein tyrosine kinase; FUNCTIONS IN: protein serine/threonine/tyrosine kinase activity, protein kinase activity; INVOLVED IN: protein amino acid phosphorylation; LOCATED IN: cytosol; EXPRESSED IN: 22 plant structures; EXPRESSED DURING: 14 growth stages; CONTAINS InterPro DOMAIN/s: Octicosapeptide/Phox/Bem1p (InterPro:IPR000270), Protein kinase, ATP binding site (InterPro:I…
ath-miR319c	MIMAT0001016	2.03225	AT1G53230.1	protein_coding	TEOSINTE BRANCHED 1, cycloidea and PCF transcription factor 3	Encodes a member of a recently identified plant transcription factor family that includes Teosinte branched 1, Cycloidea 1, and proliferating cell nuclear antigen (PCNA) factors, PCF1 and 2. Regulated by miR319. Involved in heterchronic regulation of leaf differentiation.	TEOSINTE BRANCHED 1, cycloidea and PCF transcription factor 3 (TCP3); CONTAINS InterPro DOMAIN/s: Transcription factor, TCP (InterPro:IPR005333), Transcription factor TCP subgroup (InterPro:IPR017887); BEST Arabidopsis thaliana protein match is: TCP family transcription factor 4 (TAIR:AT3G15030.3); Has 1510 Blast hits to 1508 proteins in 333 species: Archae - 0; Bacteria - 12; Metazoa - 43; Fungi…
ath-miR319c	MIMAT0001016	2.03225	AT3G15030.2	protein_coding	TCP family transcription factor 4	Arabidopsis thaliana TCP family transcription factor. Regulated by miR319. Involved in heterchronic regulation of leaf differentiation.	TCP family transcription factor 4 (TCP4); CONTAINS InterPro DOMAIN/s: Transcription factor, TCP (InterPro:IPR005333), Transcription factor TCP subgroup (InterPro:IPR017887); BEST Arabidopsis thaliana protein match is: TEOSINTE BRANCHED 1, cycloidea and PCF transcription factor 3 (TAIR:AT1G53230.1); Has 1577 Blast hits to 1575 proteins in 330 species: Archae - 0; Bacteria - 0; Metazoa - 88; Fungi …
ath-miR319c	MIMAT0001016	2.03225	AT3G15030.3	protein_coding	TCP family transcription factor 4	Arabidopsis thaliana TCP family transcription factor. Regulated by miR319. Involved in heterchronic regulation of leaf differentiation.	TCP family transcription factor 4 (TCP4); FUNCTIONS IN: DNA binding, sequence-specific DNA binding transcription factor activity; INVOLVED IN: in 6 processes; LOCATED IN: cellular_component unknown; EXPRESSED IN: 19 plant structures; EXPRESSED DURING: 12 growth stages; CONTAINS InterPro DOMAIN/s: Transcription factor, TCP (InterPro:IPR005333), Transcription factor TCP subgroup (InterPro:IPR017887…
ath-miR319c	MIMAT0001016	2.03225	AT3G15030.1	protein_coding	TCP family transcription factor 4	Arabidopsis thaliana TCP family transcription factor. Regulated by miR319. Involved in heterchronic regulation of leaf differentiation.	TCP family transcription factor 4 (TCP4); CONTAINS InterPro DOMAIN/s: Transcription factor, TCP (InterPro:IPR005333), Transcription factor TCP subgroup (InterPro:IPR017887); BEST Arabidopsis thaliana protein match is: TEOSINTE BRANCHED 1, cycloidea and PCF transcription factor 3 (TAIR:AT1G53230.1); Has 1577 Blast hits to 1575 proteins in 330 species: Archae - 0; Bacteria - 0; Metazoa - 88; Fungi …
ath-miR319c	MIMAT0001016	2.03225	AT1G30210.1	protein_coding	TEOSINTE BRANCHED 1, cycloidea, and PCF family 24	TCP family protein involved in heterochronic regulation of leaf differentiation.	TEOSINTE BRANCHED 1, cycloidea, and PCF family 24 (TCP24); CONTAINS InterPro DOMAIN/s: Transcription factor, TCP (InterPro:IPR005333), CYC/TB1, R domain (InterPro:IPR017888), Transcription factor TCP subgroup (InterPro:IPR017887); BEST Arabidopsis thaliana protein match is: TEOSINTE BRANCHED 1, cycloidea and PCF transcription factor 2 (TAIR:AT4G18390.2); Has 2035 Blast hits to 1535 proteins in 32…
ath-miR319c	MIMAT0001016	2.03225	AT1G30210.2	protein_coding	TEOSINTE BRANCHED 1, cycloidea, and PCF family 24	TCP family protein involved in heterochronic regulation of leaf differentiation.	TEOSINTE BRANCHED 1, cycloidea, and PCF family 24 (TCP24); CONTAINS InterPro DOMAIN/s: Transcription factor, TCP (InterPro:IPR005333), CYC/TB1, R domain (InterPro:IPR017888), Transcription factor TCP subgroup (InterPro:IPR017887); BEST Arabidopsis thaliana protein match is: TEOSINTE BRANCHED 1, cycloidea and PCF transcription factor 2 (TAIR:AT4G18390.2); Has 2035 Blast hits to 1535 proteins in 32…
ath-miR319c	MIMAT0001016	2.03225	AT4G18390.1	protein_coding	TEOSINTE BRANCHED 1, cycloidea and PCF transcription factor 2		TEOSINTE BRANCHED 1, cycloidea and PCF transcription factor 2 (TCP2); CONTAINS InterPro DOMAIN/s: Transcription factor, TCP (InterPro:IPR005333), CYC/TB1, R domain (InterPro:IPR017888), Transcription factor TCP subgroup (InterPro:IPR017887); BEST Arabidopsis thaliana protein match is: TEOSINTE BRANCHED 1, cycloidea, and PCF family 24 (TAIR:AT1G30210.2); Has 30201 Blast hits to 17322 proteins in 7…
ath-miR319c	MIMAT0001016	2.03225	AT4G18390.2	protein_coding	TEOSINTE BRANCHED 1, cycloidea and PCF transcription factor 2		TEOSINTE BRANCHED 1, cycloidea and PCF transcription factor 2 (TCP2); FUNCTIONS IN: sequence-specific DNA binding transcription factor activity; INVOLVED IN: cell differentiation, positive regulation of development, heterochronic, regulation of transcription, leaf morphogenesis; LOCATED IN: cellular_component unknown; EXPRESSED IN: 22 plant structures; EXPRESSED DURING: 13 growth stages; CONTAINS…
ath-miR164a	MIMAT0000185	2.04537	AT5G53950.1	protein_coding	NAC (No Apical Meristem) domain transcriptional regulator superfamily protein	Transcriptional activator of the NAC gene family, with CUC1 redundantly required for embryonic apical meristem formation, cotyledon separation and expression of STM. Proper timing of CUC2 expression is required to maintain the phyllotactic pattern initiated in the meristem. CUC2 expression in leaf sinus region is required for serration and the extent of serration is modulated by mir164A mediated …	CUP-SHAPED COTYLEDON 2 (CUC2); CONTAINS InterPro DOMAIN/s: No apical meristem (NAM) protein (InterPro:IPR003441); BEST Arabidopsis thaliana protein match is: NAC (No Apical Meristem) domain transcriptional regulator superfamily protein (TAIR:AT3G15170.1); Has 1807 Blast hits to 1807 proteins in 277 species: Archae - 0; Bacteria - 0; Metazoa - 736; Fungi - 347; Plants - 385; Viruses - 0; Other Euk…
ath-miR164a	MIMAT0000185	2.04537	AT4G18930.1	protein_coding	RNA ligase/cyclic nucleotide phosphodiesterase family protein		RNA ligase/cyclic nucleotide phosphodiesterase family protein; CONTAINS InterPro DOMAIN/s: RNA ligase/cyclic nucleotide phosphodiesterase (InterPro:IPR009097), 2&apos;,3&apos;-cyclic-nucleotide 3&apos;-phosphodiesterase (InterPro:IPR012386); BEST Arabidopsis thaliana protein match is: RNA ligase/cyclic nucleotide phosphodiesterase family protein (TAIR:AT4G18940.1); Has 112 Blast hits to 112 prote…
ath-miR164a	MIMAT0000185	2.04537	AT3G62830.2	protein_coding	NAD(P)-binding Rossmann-fold superfamily protein	encodes an isoform of UDP-glucuronic acid decarboxylase, which is predicted to be membrane-bound by PSORT. This enzyme produces UDP-xylose, which is a substrate for many cell wall carbohydrates including hemicellulose and pectin. UDP-xylose is also known to feedback regulate several cell wall biosynthetic enzymes.	UDP-GLUCURONIC ACID DECARBOXYLASE 2 (UXS2); FUNCTIONS IN: UDP-glucuronate decarboxylase activity, dTDP-glucose 4,6-dehydratase activity, catalytic activity; INVOLVED IN: dTDP-rhamnose biosynthetic process, nucleotide-sugar metabolic process, D-xylose metabolic process; LOCATED IN: plasma membrane, Golgi membrane, membrane; EXPRESSED IN: guard cell, cultured cell; CONTAINS InterPro DOMAIN/s: NAD-d…
ath-miR164a	MIMAT0000185	2.04537	AT3G62830.1	protein_coding	NAD(P)-binding Rossmann-fold superfamily protein	encodes an isoform of UDP-glucuronic acid decarboxylase, which is predicted to be membrane-bound by PSORT. This enzyme produces UDP-xylose, which is a substrate for many cell wall carbohydrates including hemicellulose and pectin. UDP-xylose is also known to feedback regulate several cell wall biosynthetic enzymes.	AUD1; FUNCTIONS IN: UDP-glucuronate decarboxylase activity, dTDP-glucose 4,6-dehydratase activity, catalytic activity; INVOLVED IN: dTDP-rhamnose biosynthetic process, nucleotide-sugar metabolic process, D-xylose metabolic process; LOCATED IN: plasma membrane, Golgi membrane, membrane; EXPRESSED IN: guard cell, cultured cell; CONTAINS InterPro DOMAIN/s: NAD-dependent epimerase/dehydratase (InterP…
ath-miR164a	MIMAT0000185	2.04537	AT2G47650.2	protein_coding	UDP-xylose synthase 4	encodes a protein similar to UDP-glucuronic acid decarboxylase. UDP-glucuronic acid decarboxylase produces UDP-xylose, which is a substrate for many cell wall carbohydrates including hemicellulose and pectin. UDP-xylose is also known to feedback regulate several cell wall biosynthetic enzymes.	UDP-xylose synthase 4 (UXS4); CONTAINS InterPro DOMAIN/s: NAD-dependent epimerase/dehydratase (InterPro:IPR001509), NAD(P)-binding domain (InterPro:IPR016040); BEST Arabidopsis thaliana protein match is: NAD(P)-binding Rossmann-fold superfamily protein (TAIR:AT3G62830.2).
ath-miR164a	MIMAT0000185	2.04537	AT2G47650.1	protein_coding	UDP-xylose synthase 4	encodes a protein similar to UDP-glucuronic acid decarboxylase. UDP-glucuronic acid decarboxylase produces UDP-xylose, which is a substrate for many cell wall carbohydrates including hemicellulose and pectin. UDP-xylose is also known to feedback regulate several cell wall biosynthetic enzymes.	UDP-xylose synthase 4 (UXS4); FUNCTIONS IN: UDP-glucuronate decarboxylase activity, catalytic activity; INVOLVED IN: nucleotide-sugar metabolic process, D-xylose metabolic process; LOCATED IN: Golgi apparatus, plasma membrane, vacuole, membrane; EXPRESSED IN: cotyledon, male gametophyte, cultured cell, pollen tube, leaf; EXPRESSED DURING: L mature pollen stage, M germinated pollen stage; CONTAINS…
ath-miR164a	MIMAT0000185	2.04537	AT5G39610.1	protein_coding	NAC domain containing protein 6	Encodes a NAC-domain transcription factor. Positively regulates aging-induced cell death and senescence in leaves. This gene is upregulated in response to salt stress in wildtype as well as NTHK1 transgenic lines although in the latter case the induction was drastically reduced. It was also upregulated by ABA, ACC and NAA treatment, although in the latter two cases, the induction occurred relativ…	NAC domain containing protein 6 (NAC6); CONTAINS InterPro DOMAIN/s: No apical meristem (NAM) protein (InterPro:IPR003441); BEST Arabidopsis thaliana protein match is: NAC domain containing protein 3 (TAIR:AT3G29035.1); Has 3041 Blast hits to 3034 proteins in 79 species: Archae - 0; Bacteria - 0; Metazoa - 0; Fungi - 0; Plants - 3041; Viruses - 0; Other Eukaryotes - 0 (source: NCBI BLink).
ath-miR164a	MIMAT0000185	2.04537	AT1G10530.1	protein_coding			unknown protein; FUNCTIONS IN: molecular_function unknown; INVOLVED IN: N-terminal protein myristoylation; BEST Arabidopsis thaliana protein match is: unknown protein (TAIR:AT1G60010.1); Has 143 Blast hits to 143 proteins in 14 species: Archae - 0; Bacteria - 0; Metazoa - 0; Fungi - 0; Plants - 143; Viruses - 0; Other Eukaryotes - 0 (source: NCBI BLink).
ath-miR164a	MIMAT0000185	2.04537	AT1G56010.2	protein_coding	NAC domain containing protein 1	Encodes a transcription factor involved in shoot apical meristem formation and auxin-mediated lateral root formation. The gene is thought not to be involved in stress responses (NaCl, auxins, ethylene). NAC1 (NAC1)	NAC domain containing protein 1 (NAC1); CONTAINS InterPro DOMAIN/s: No apical meristem (NAM) protein (InterPro:IPR003441); BEST Arabidopsis thaliana protein match is: NAC (No Apical Meristem) domain transcriptional regulator superfamily protein (TAIR:AT3G12977.1); Has 2928 Blast hits to 2921 proteins in 75 species: Archae - 0; Bacteria - 0; Metazoa - 0; Fungi - 0; Plants - 2928; Viruses - 0; Othe…
ath-miR164a	MIMAT0000185	2.04537	AT1G56010.1	protein_coding	NAC domain containing protein 1	Encodes a transcription factor involved in shoot apical meristem formation and auxin-mediated lateral root formation. The gene is thought not to be involved in stress responses (NaCl, auxins, ethylene). NAC1 (NAC1)	NAC domain containing protein 1 (NAC1); CONTAINS InterPro DOMAIN/s: No apical meristem (NAM) protein (InterPro:IPR003441); BEST Arabidopsis thaliana protein match is: NAC (No Apical Meristem) domain transcriptional regulator superfamily protein (TAIR:AT3G12977.1); Has 2736 Blast hits to 2731 proteins in 75 species: Archae - 0; Bacteria - 0; Metazoa - 0; Fungi - 0; Plants - 2736; Viruses - 0; Othe…
ath-miR164a	MIMAT0000185	2.04537	AT3G12977.1	protein_coding	NAC (No Apical Meristem) domain transcriptional regulator superfamily protein		NAC (No Apical Meristem) domain transcriptional regulator superfamily protein; FUNCTIONS IN: DNA binding; INVOLVED IN: regulation of transcription; LOCATED IN: cellular_component unknown; CONTAINS InterPro DOMAIN/s: No apical meristem (NAM) protein (InterPro:IPR003441); BEST Arabidopsis thaliana protein match is: NAC domain containing protein 1 (TAIR:AT1G56010.2); Has 2993 Blast hits to 2988 prot…
ath-miR164a	MIMAT0000185	2.04537	AT2G15530.2	protein_coding	RING/U-box superfamily protein		RING/U-box superfamily protein; FUNCTIONS IN: zinc ion binding; EXPRESSED IN: 23 plant structures; EXPRESSED DURING: 13 growth stages; CONTAINS InterPro DOMAIN/s: Zinc finger, RING-type (InterPro:IPR001841), Zinc finger, C3HC4 RING-type (InterPro:IPR018957); BEST Arabidopsis thaliana protein match is: RING/U-box superfamily protein (TAIR:AT4G34040.1); Has 35333 Blast hits to 34131 proteins in 244…
ath-miR164a	MIMAT0000185	2.04537	AT2G15530.3	protein_coding	RING/U-box superfamily protein		RING/U-box superfamily protein; FUNCTIONS IN: zinc ion binding; EXPRESSED IN: 23 plant structures; EXPRESSED DURING: 13 growth stages; CONTAINS InterPro DOMAIN/s: Zinc finger, RING-type (InterPro:IPR001841), Zinc finger, C3HC4 RING-type (InterPro:IPR018957); BEST Arabidopsis thaliana protein match is: RING/U-box superfamily protein (TAIR:AT4G34040.1); Has 30201 Blast hits to 17322 proteins in 780…
ath-miR164a	MIMAT0000185	2.04537	AT2G15530.4	protein_coding	RING/U-box superfamily protein		RING/U-box superfamily protein; FUNCTIONS IN: zinc ion binding; EXPRESSED IN: 23 plant structures; EXPRESSED DURING: 13 growth stages; CONTAINS InterPro DOMAIN/s: Zinc finger, RING-type (InterPro:IPR001841), Zinc finger, C3HC4 RING-type (InterPro:IPR018957); BEST Arabidopsis thaliana protein match is: RING/U-box superfamily protein (TAIR:AT4G34040.1).
ath-miR164a	MIMAT0000185	2.04537	AT2G15530.1	protein_coding	RING/U-box superfamily protein		RING/U-box superfamily protein; FUNCTIONS IN: zinc ion binding; EXPRESSED IN: 23 plant structures; EXPRESSED DURING: 13 growth stages; CONTAINS InterPro DOMAIN/s: Zinc finger, RING-type (InterPro:IPR001841), Zinc finger, C3HC4 RING-type (InterPro:IPR018957); BEST Arabidopsis thaliana protein match is: RING/U-box superfamily protein (TAIR:AT4G34040.1); Has 9020 Blast hits to 8257 proteins in 301 s…
ath-miR164a	MIMAT0000185	2.04537	AT2G46535.1	protein_coding			unknown protein; CONTAINS InterPro DOMAIN/s: Protein of unknown function DUF688 (InterPro:IPR007789); BEST Arabidopsis thaliana protein match is: Protein of unknown function (DUF688) (TAIR:AT3G61840.1); Has 48 Blast hits to 48 proteins in 8 species: Archae - 0; Bacteria - 0; Metazoa - 0; Fungi - 0; Plants - 48; Viruses - 0; Other Eukaryotes - 0 (source: NCBI BLink).
ath-miR164a	MIMAT0000185	2.04537	AT3G15170.1	protein_coding	NAC (No Apical Meristem) domain transcriptional regulator superfamily protein	Encodes a transcription factor involved in shoot apical meristem formation and auxin-mediated lateral root formation. The gene is thought not to be involved in stress responses (NaCl, auxins, ethylene). <i>Cuc</i> mutant was first recognized at the heart stage, where embryos lacking two distinct bulges of cotyledonary primordia were observed.	CUP-SHAPED COTYLEDON1 (CUC1); CONTAINS InterPro DOMAIN/s: No apical meristem (NAM) protein (InterPro:IPR003441); BEST Arabidopsis thaliana protein match is: NAC (No Apical Meristem) domain transcriptional regulator superfamily protein (TAIR:AT5G53950.1); Has 3039 Blast hits to 3031 proteins in 75 species: Archae - 0; Bacteria - 0; Metazoa - 0; Fungi - 0; Plants - 3039; Viruses - 0; Other Eukaryot…
ath-miR164a	MIMAT0000185	2.04537	AT1G78240.2	protein_coding	S-adenosyl-L-methionine-dependent methyltransferases superfamily protein	Encodes TSD2 (TUMOROUS SHOOT DEVELOPMENT2), a putative methyltransferase with an essential role in cell adhesion and coordinated plant development.	TUMOROUS SHOOT DEVELOPMENT 2 (TSD2); FUNCTIONS IN: methyltransferase activity; INVOLVED IN: shoot development, homogalacturonan biosynthetic process, response to cytokinin stimulus, root development; LOCATED IN: Golgi apparatus; EXPRESSED IN: 31 plant structures; EXPRESSED DURING: 13 growth stages; CONTAINS InterPro DOMAIN/s: Protein of unknown function DUF248, methyltransferase putative (InterPr…
ath-miR164a	MIMAT0000185	2.04537	AT1G78240.1	protein_coding	S-adenosyl-L-methionine-dependent methyltransferases superfamily protein	Encodes TSD2 (TUMOROUS SHOOT DEVELOPMENT2), a putative methyltransferase with an essential role in cell adhesion and coordinated plant development.	TUMOROUS SHOOT DEVELOPMENT 2 (TSD2); FUNCTIONS IN: methyltransferase activity; INVOLVED IN: shoot development, homogalacturonan biosynthetic process, response to cytokinin stimulus, root development; LOCATED IN: Golgi apparatus; EXPRESSED IN: 32 plant structures; EXPRESSED DURING: 13 growth stages; CONTAINS InterPro DOMAIN/s: Protein of unknown function DUF248, methyltransferase putative (InterPr…
ath-miR164a	MIMAT0000185	2.04537	AT2G41990.1	protein_coding			CONTAINS InterPro DOMAIN/s: Late embryogenesis abundant protein, group 2 (InterPro:IPR004864); BEST Arabidopsis thaliana protein match is: Late embryogenesis abundant (LEA) hydroxyproline-rich glycoprotein family (TAIR:AT4G35170.1); Has 172 Blast hits to 168 proteins in 15 species: Archae - 0; Bacteria - 0; Metazoa - 0; Fungi - 0; Plants - 172; Viruses - 0; Other Eukaryotes - 0 (source: NCBI BLin…
ath-miR164a	MIMAT0000185	2.04537	AT5G07680.1	protein_coding	NAC domain containing protein 80		NAC domain containing protein 80 (NAC080); FUNCTIONS IN: sequence-specific DNA binding transcription factor activity; INVOLVED IN: multicellular organismal development, regulation of transcription; LOCATED IN: cellular_component unknown; EXPRESSED IN: 12 plant structures; EXPRESSED DURING: LP.04 four leaves visible, 4 anthesis, C globular stage, petal differentiation and expansion stage; CONTAINS…
ath-miR164a	MIMAT0000185	2.04537	AT5G61430.1	protein_coding	NAC domain containing protein 100		NAC domain containing protein 100 (NAC100); FUNCTIONS IN: sequence-specific DNA binding transcription factor activity; INVOLVED IN: multicellular organismal development, regulation of transcription; LOCATED IN: cellular_component unknown; EXPRESSED IN: 9 plant structures; EXPRESSED DURING: LP.04 four leaves visible, 4 anthesis, petal differentiation and expansion stage; CONTAINS InterPro DOMAIN/s…
ath-miR164a	MIMAT0000185	2.04537	AT5G07680.2	protein_coding	NAC domain containing protein 80		NAC domain containing protein 80 (NAC080); FUNCTIONS IN: sequence-specific DNA binding transcription factor activity; INVOLVED IN: multicellular organismal development, regulation of transcription; LOCATED IN: cellular_component unknown; EXPRESSED IN: 12 plant structures; EXPRESSED DURING: LP.04 four leaves visible, 4 anthesis, C globular stage, petal differentiation and expansion stage; CONTAINS…
ath-miR164a	MIMAT0000185	2.04537	AT2G44920.1	protein_coding	Tetratricopeptide repeat (TPR)-like superfamily protein		Tetratricopeptide repeat (TPR)-like superfamily protein; FUNCTIONS IN: molecular_function unknown; LOCATED IN: thylakoid, thylakoid lumen, chloroplast thylakoid membrane, chloroplast thylakoid lumen, chloroplast; EXPRESSED IN: 24 plant structures; EXPRESSED DURING: 13 growth stages; CONTAINS InterPro DOMAIN/s: Pentapeptide repeat (InterPro:IPR001646); BEST Arabidopsis thaliana protein match is: p…
ath-miR164a	MIMAT0000185	2.04537	AT2G44920.2	protein_coding	Tetratricopeptide repeat (TPR)-like superfamily protein		Tetratricopeptide repeat (TPR)-like superfamily protein; FUNCTIONS IN: molecular_function unknown; LOCATED IN: thylakoid, thylakoid lumen, chloroplast thylakoid membrane, chloroplast thylakoid lumen, chloroplast; EXPRESSED IN: 24 plant structures; EXPRESSED DURING: 13 growth stages; CONTAINS InterPro DOMAIN/s: Pentapeptide repeat (InterPro:IPR001646); BEST Arabidopsis thaliana protein match is: P…
ath-miR164a	MIMAT0000185	2.04537	AT1G77770.2	protein_coding	Protein of unknown function (DUF1644)		FUNCTIONS IN: zinc ion binding; INVOLVED IN: biological_process unknown; LOCATED IN: intracellular; EXPRESSED IN: 24 plant structures; EXPRESSED DURING: 15 growth stages; CONTAINS InterPro DOMAIN/s: Zinc finger, C2H2-like (InterPro:IPR015880), Zinc finger, RING-type (InterPro:IPR001841), Protein of unknown function DUF1644 (InterPro:IPR012866); BEST Arabidopsis thaliana protein match is: Protein …
ath-miR164a	MIMAT0000185	2.04537	AT1G77770.1	protein_coding	Protein of unknown function (DUF1644)		FUNCTIONS IN: zinc ion binding; INVOLVED IN: biological_process unknown; LOCATED IN: intracellular; EXPRESSED IN: 24 plant structures; EXPRESSED DURING: 15 growth stages; CONTAINS InterPro DOMAIN/s: Zinc finger, C2H2-like (InterPro:IPR015880), Zinc finger, RING-type (InterPro:IPR001841), Protein of unknown function DUF1644 (InterPro:IPR012866); BEST Arabidopsis thaliana protein match is: Protein …
ath-miR164a	MIMAT0000185	2.04537	AT2G40810.1	protein_coding	homolog of yeast autophagy 18C		homolog of yeast autophagy 18C (ATG18C); CONTAINS InterPro DOMAIN/s: WD40 repeat-like-containing domain (InterPro:IPR011046), WD40 repeat (InterPro:IPR001680), WD40/YVTN repeat-like-containing domain (InterPro:IPR015943), WD40 repeat, subgroup (InterPro:IPR019781); BEST Arabidopsis thaliana protein match is: homolog of yeast autophagy 18 (ATG18) D (TAIR:AT3G56440.1); Has 1429 Blast hits to 1369 p…
ath-miR164a	MIMAT0000185	2.04537	AT2G40810.2	protein_coding	homolog of yeast autophagy 18C		homolog of yeast autophagy 18C (ATG18C); CONTAINS InterPro DOMAIN/s: WD40 repeat-like-containing domain (InterPro:IPR011046), WD40 repeat (InterPro:IPR001680), WD40/YVTN repeat-like-containing domain (InterPro:IPR015943), WD40 repeat, subgroup (InterPro:IPR019781); BEST Arabidopsis thaliana protein match is: homolog of yeast autophagy 18 (ATG18) D (TAIR:AT3G56440.1); Has 35333 Blast hits to 34131…
ath-miR173-5p	MIMAT0000206	2.56245	AT4G04920.1	protein_coding	sensitive to freezing 6	Encodes a nuclear targeted protein that plays a role in the CBF pathway -downstream of CBF translation. Mutants have impaired cold responses, reduced levels of cold induced RNA transcripts, are sensitive to osmotic stress.	SENSITIVE TO FREEZING 6 (SFR6); Has 159 Blast hits to 81 proteins in 31 species: Archae - 0; Bacteria - 0; Metazoa - 10; Fungi - 5; Plants - 45; Viruses - 0; Other Eukaryotes - 99 (source: NCBI BLink).
ath-miR173-5p	MIMAT0000206	2.56245	AT4G04920.2	protein_coding	sensitive to freezing 6	Encodes a nuclear targeted protein that plays a role in the CBF pathway -downstream of CBF translation. Mutants have impaired cold responses, reduced levels of cold induced RNA transcripts, are sensitive to osmotic stress.	SENSITIVE TO FREEZING 6 (SFR6); FUNCTIONS IN: molecular_function unknown; INVOLVED IN: cold acclimation, circadian regulation of gene expression, response to osmotic stress, regulation of long-day photoperiodism, flowering; LOCATED IN: nucleus; EXPRESSED IN: 19 plant structures; EXPRESSED DURING: 9 growth stages.
ath-miR173-5p	MIMAT0000206	2.56245	AT4G25090.1	protein_coding	Riboflavin synthase-like superfamily protein		Riboflavin synthase-like superfamily protein; FUNCTIONS IN: in 7 functions; INVOLVED IN: oxidation reduction; LOCATED IN: cytosolic ribosome, vacuole; EXPRESSED IN: root; CONTAINS InterPro DOMAIN/s: Ferredoxin reductase-type FAD-binding domain (InterPro:IPR017927), Cytochrome b245, heavy chain (InterPro:IPR000778), EF-Hand 1, calcium-binding site (InterPro:IPR018247), EF-hand-like domain (InterPr…
ath-miR173-5p	MIMAT0000206	2.56245	AT5G41840.1	protein_coding	F-box/RNI-like superfamily protein		F-box/RNI-like superfamily protein; CONTAINS InterPro DOMAIN/s: F-box domain, cyclin-like (InterPro:IPR001810), F-box domain, Skp2-like (InterPro:IPR022364), FBD-like (InterPro:IPR006566), Leucine-rich repeat 2 (InterPro:IPR013101); BEST Arabidopsis thaliana protein match is: F-box/RNI-like superfamily protein (TAIR:AT4G00320.1); Has 1807 Blast hits to 1807 proteins in 277 species: Archae - 0; Ba…
ath-miR173-3p	MIMAT0022843	1.86674	NA	NA	NA	NA	NA
ath-miR171a-3p	MIMAT0000202	2.3989	AT5G14720.1	protein_coding	Protein kinase superfamily protein		Protein kinase superfamily protein; FUNCTIONS IN: protein serine/threonine kinase activity, protein kinase activity, kinase activity, ATP binding; INVOLVED IN: protein amino acid phosphorylation; LOCATED IN: plasma membrane; EXPRESSED IN: 24 plant structures; EXPRESSED DURING: 15 growth stages; CONTAINS InterPro DOMAIN/s: Protein kinase, ATP binding site (InterPro:IPR017441), Protein kinase, cata…
ath-miR171a-3p	MIMAT0000202	2.3989	AT4G00150.1	protein_coding	GRAS family transcription factor		HAIRY MERISTEM 3 (HAM3); FUNCTIONS IN: sequence-specific DNA binding transcription factor activity; INVOLVED IN: regulation of transcription; LOCATED IN: chloroplast; EXPRESSED IN: 22 plant structures; EXPRESSED DURING: 13 growth stages; CONTAINS InterPro DOMAIN/s: Transcription factor GRAS (InterPro:IPR005202); BEST Arabidopsis thaliana protein match is: GRAS family transcription factor (TAIR:AT…
ath-miR171a-3p	MIMAT0000202	2.3989	AT4G38890.1	protein_coding	FMN-linked oxidoreductases superfamily protein		FMN-linked oxidoreductases superfamily protein; FUNCTIONS IN: tRNA dihydrouridine synthase activity, FAD binding, catalytic activity, zinc ion binding, nucleic acid binding; INVOLVED IN: oxidation reduction, tRNA processing, metabolic process; LOCATED IN: vacuole; EXPRESSED IN: 22 plant structures; EXPRESSED DURING: 13 growth stages; CONTAINS InterPro DOMAIN/s: Zinc finger, CCCH-type (InterPro:IP…
ath-miR171a-3p	MIMAT0000202	2.3989	AT3G60630.1	protein_coding	GRAS family transcription factor		HAIRY MERISTEM 2 (HAM2); CONTAINS InterPro DOMAIN/s: Transcription factor GRAS (InterPro:IPR005202); BEST Arabidopsis thaliana protein match is: GRAS family transcription factor (TAIR:AT2G45160.1); Has 2330 Blast hits to 2284 proteins in 297 species: Archae - 0; Bacteria - 2; Metazoa - 2; Fungi - 0; Plants - 2323; Viruses - 0; Other Eukaryotes - 3 (source: NCBI BLink).
ath-miR171a-3p	MIMAT0000202	2.3989	AT5G17780.1	protein_coding	alpha/beta-Hydrolases superfamily protein		alpha/beta-Hydrolases superfamily protein; FUNCTIONS IN: hydrolase activity; LOCATED IN: endomembrane system; EXPRESSED IN: 13 plant structures; EXPRESSED DURING: 8 growth stages; CONTAINS InterPro DOMAIN/s: Alpha/beta hydrolase fold-1 (InterPro:IPR000073); BEST Arabidopsis thaliana protein match is: alpha/beta-Hydrolases superfamily protein (TAIR:AT5G17720.1); Has 7857 Blast hits to 7854 protein…
ath-miR171a-3p	MIMAT0000202	2.3989	AT5G17780.2	protein_coding	alpha/beta-Hydrolases superfamily protein		alpha/beta-Hydrolases superfamily protein; FUNCTIONS IN: hydrolase activity; LOCATED IN: endomembrane system; EXPRESSED IN: 13 plant structures; EXPRESSED DURING: 8 growth stages; CONTAINS InterPro DOMAIN/s: Alpha/beta hydrolase fold-1 (InterPro:IPR000073); BEST Arabidopsis thaliana protein match is: alpha/beta-Hydrolases superfamily protein (TAIR:AT5G17720.1); Has 30201 Blast hits to 17322 prote…
ath-miR171a-3p	MIMAT0000202	2.3989	ATCG00170.1	protein_coding	DNA-directed RNA polymerase family protein	RNA polymerase beta' subunit-2	RPOC2; FUNCTIONS IN: DNA-directed RNA polymerase activity; INVOLVED IN: RNA elongation; LOCATED IN: chloroplast, nucleoid; EXPRESSED IN: 24 plant structures; EXPRESSED DURING: 13 growth stages; CONTAINS InterPro DOMAIN/s: RNA polymerase Rpb1, domain 3 (InterPro:IPR007066), RNA polymerase Rpb1, domain 5 (InterPro:IPR007081), DNA-directed RNA polymerase, subunit beta&apos;&apos; (InterPro:IPR012756…
ath-miR171a-3p	MIMAT0000202	2.3989	AT4G01910.1	protein_coding	Cysteine/Histidine-rich C1 domain family protein		Cysteine/Histidine-rich C1 domain family protein; FUNCTIONS IN: zinc ion binding; INVOLVED IN: intracellular signaling pathway; LOCATED IN: cellular_component unknown; EXPRESSED IN: 8 plant structures; EXPRESSED DURING: 4 anthesis, petal differentiation and expansion stage, D bilateral stage; CONTAINS InterPro DOMAIN/s: Protein kinase C-like, phorbol ester/diacylglycerol binding (InterPro:IPR0022…
ath-miR171a-3p	MIMAT0000202	2.3989	AT2G45160.1	protein_coding	GRAS family transcription factor		HAIRY MERISTEM 1 (HAM1); CONTAINS InterPro DOMAIN/s: Transcription factor GRAS (InterPro:IPR005202); BEST Arabidopsis thaliana protein match is: GRAS family transcription factor (TAIR:AT3G60630.1); Has 2292 Blast hits to 2267 proteins in 299 species: Archae - 0; Bacteria - 2; Metazoa - 4; Fungi - 0; Plants - 2284; Viruses - 0; Other Eukaryotes - 2 (source: NCBI BLink).
ath-miR164b-5p	MIMAT0000186	2.08512	AT5G53950.1	protein_coding	NAC (No Apical Meristem) domain transcriptional regulator superfamily protein	Transcriptional activator of the NAC gene family, with CUC1 redundantly required for embryonic apical meristem formation, cotyledon separation and expression of STM. Proper timing of CUC2 expression is required to maintain the phyllotactic pattern initiated in the meristem. CUC2 expression in leaf sinus region is required for serration and the extent of serration is modulated by mir164A mediated …	CUP-SHAPED COTYLEDON 2 (CUC2); CONTAINS InterPro DOMAIN/s: No apical meristem (NAM) protein (InterPro:IPR003441); BEST Arabidopsis thaliana protein match is: NAC (No Apical Meristem) domain transcriptional regulator superfamily protein (TAIR:AT3G15170.1); Has 1807 Blast hits to 1807 proteins in 277 species: Archae - 0; Bacteria - 0; Metazoa - 736; Fungi - 347; Plants - 385; Viruses - 0; Other Euk…
ath-miR164b-5p	MIMAT0000186	2.08512	AT4G18930.1	protein_coding	RNA ligase/cyclic nucleotide phosphodiesterase family protein		RNA ligase/cyclic nucleotide phosphodiesterase family protein; CONTAINS InterPro DOMAIN/s: RNA ligase/cyclic nucleotide phosphodiesterase (InterPro:IPR009097), 2&apos;,3&apos;-cyclic-nucleotide 3&apos;-phosphodiesterase (InterPro:IPR012386); BEST Arabidopsis thaliana protein match is: RNA ligase/cyclic nucleotide phosphodiesterase family protein (TAIR:AT4G18940.1); Has 112 Blast hits to 112 prote…
ath-miR164b-5p	MIMAT0000186	2.08512	AT3G62830.2	protein_coding	NAD(P)-binding Rossmann-fold superfamily protein	encodes an isoform of UDP-glucuronic acid decarboxylase, which is predicted to be membrane-bound by PSORT. This enzyme produces UDP-xylose, which is a substrate for many cell wall carbohydrates including hemicellulose and pectin. UDP-xylose is also known to feedback regulate several cell wall biosynthetic enzymes.	UDP-GLUCURONIC ACID DECARBOXYLASE 2 (UXS2); FUNCTIONS IN: UDP-glucuronate decarboxylase activity, dTDP-glucose 4,6-dehydratase activity, catalytic activity; INVOLVED IN: dTDP-rhamnose biosynthetic process, nucleotide-sugar metabolic process, D-xylose metabolic process; LOCATED IN: plasma membrane, Golgi membrane, membrane; EXPRESSED IN: guard cell, cultured cell; CONTAINS InterPro DOMAIN/s: NAD-d…
ath-miR164b-5p	MIMAT0000186	2.08512	AT3G62830.1	protein_coding	NAD(P)-binding Rossmann-fold superfamily protein	encodes an isoform of UDP-glucuronic acid decarboxylase, which is predicted to be membrane-bound by PSORT. This enzyme produces UDP-xylose, which is a substrate for many cell wall carbohydrates including hemicellulose and pectin. UDP-xylose is also known to feedback regulate several cell wall biosynthetic enzymes.	AUD1; FUNCTIONS IN: UDP-glucuronate decarboxylase activity, dTDP-glucose 4,6-dehydratase activity, catalytic activity; INVOLVED IN: dTDP-rhamnose biosynthetic process, nucleotide-sugar metabolic process, D-xylose metabolic process; LOCATED IN: plasma membrane, Golgi membrane, membrane; EXPRESSED IN: guard cell, cultured cell; CONTAINS InterPro DOMAIN/s: NAD-dependent epimerase/dehydratase (InterP…
ath-miR164b-5p	MIMAT0000186	2.08512	AT2G47650.1	protein_coding	UDP-xylose synthase 4	encodes a protein similar to UDP-glucuronic acid decarboxylase. UDP-glucuronic acid decarboxylase produces UDP-xylose, which is a substrate for many cell wall carbohydrates including hemicellulose and pectin. UDP-xylose is also known to feedback regulate several cell wall biosynthetic enzymes.	UDP-xylose synthase 4 (UXS4); FUNCTIONS IN: UDP-glucuronate decarboxylase activity, catalytic activity; INVOLVED IN: nucleotide-sugar metabolic process, D-xylose metabolic process; LOCATED IN: Golgi apparatus, plasma membrane, vacuole, membrane; EXPRESSED IN: cotyledon, male gametophyte, cultured cell, pollen tube, leaf; EXPRESSED DURING: L mature pollen stage, M germinated pollen stage; CONTAINS…
ath-miR164b-5p	MIMAT0000186	2.08512	AT2G47650.2	protein_coding	UDP-xylose synthase 4	encodes a protein similar to UDP-glucuronic acid decarboxylase. UDP-glucuronic acid decarboxylase produces UDP-xylose, which is a substrate for many cell wall carbohydrates including hemicellulose and pectin. UDP-xylose is also known to feedback regulate several cell wall biosynthetic enzymes.	UDP-xylose synthase 4 (UXS4); CONTAINS InterPro DOMAIN/s: NAD-dependent epimerase/dehydratase (InterPro:IPR001509), NAD(P)-binding domain (InterPro:IPR016040); BEST Arabidopsis thaliana protein match is: NAD(P)-binding Rossmann-fold superfamily protein (TAIR:AT3G62830.2).
ath-miR164b-5p	MIMAT0000186	2.08512	AT5G39610.1	protein_coding	NAC domain containing protein 6	Encodes a NAC-domain transcription factor. Positively regulates aging-induced cell death and senescence in leaves. This gene is upregulated in response to salt stress in wildtype as well as NTHK1 transgenic lines although in the latter case the induction was drastically reduced. It was also upregulated by ABA, ACC and NAA treatment, although in the latter two cases, the induction occurred relativ…	NAC domain containing protein 6 (NAC6); CONTAINS InterPro DOMAIN/s: No apical meristem (NAM) protein (InterPro:IPR003441); BEST Arabidopsis thaliana protein match is: NAC domain containing protein 3 (TAIR:AT3G29035.1); Has 3041 Blast hits to 3034 proteins in 79 species: Archae - 0; Bacteria - 0; Metazoa - 0; Fungi - 0; Plants - 3041; Viruses - 0; Other Eukaryotes - 0 (source: NCBI BLink).
ath-miR164b-5p	MIMAT0000186	2.08512	AT1G10530.1	protein_coding			unknown protein; FUNCTIONS IN: molecular_function unknown; INVOLVED IN: N-terminal protein myristoylation; BEST Arabidopsis thaliana protein match is: unknown protein (TAIR:AT1G60010.1); Has 143 Blast hits to 143 proteins in 14 species: Archae - 0; Bacteria - 0; Metazoa - 0; Fungi - 0; Plants - 143; Viruses - 0; Other Eukaryotes - 0 (source: NCBI BLink).
ath-miR164b-5p	MIMAT0000186	2.08512	AT1G56010.1	protein_coding	NAC domain containing protein 1	Encodes a transcription factor involved in shoot apical meristem formation and auxin-mediated lateral root formation. The gene is thought not to be involved in stress responses (NaCl, auxins, ethylene). NAC1 (NAC1)	NAC domain containing protein 1 (NAC1); CONTAINS InterPro DOMAIN/s: No apical meristem (NAM) protein (InterPro:IPR003441); BEST Arabidopsis thaliana protein match is: NAC (No Apical Meristem) domain transcriptional regulator superfamily protein (TAIR:AT3G12977.1); Has 2736 Blast hits to 2731 proteins in 75 species: Archae - 0; Bacteria - 0; Metazoa - 0; Fungi - 0; Plants - 2736; Viruses - 0; Othe…
ath-miR164b-5p	MIMAT0000186	2.08512	AT3G12977.1	protein_coding	NAC (No Apical Meristem) domain transcriptional regulator superfamily protein		NAC (No Apical Meristem) domain transcriptional regulator superfamily protein; FUNCTIONS IN: DNA binding; INVOLVED IN: regulation of transcription; LOCATED IN: cellular_component unknown; CONTAINS InterPro DOMAIN/s: No apical meristem (NAM) protein (InterPro:IPR003441); BEST Arabidopsis thaliana protein match is: NAC domain containing protein 1 (TAIR:AT1G56010.2); Has 2993 Blast hits to 2988 prot…
ath-miR164b-5p	MIMAT0000186	2.08512	AT1G56010.2	protein_coding	NAC domain containing protein 1	Encodes a transcription factor involved in shoot apical meristem formation and auxin-mediated lateral root formation. The gene is thought not to be involved in stress responses (NaCl, auxins, ethylene). NAC1 (NAC1)	NAC domain containing protein 1 (NAC1); CONTAINS InterPro DOMAIN/s: No apical meristem (NAM) protein (InterPro:IPR003441); BEST Arabidopsis thaliana protein match is: NAC (No Apical Meristem) domain transcriptional regulator superfamily protein (TAIR:AT3G12977.1); Has 2928 Blast hits to 2921 proteins in 75 species: Archae - 0; Bacteria - 0; Metazoa - 0; Fungi - 0; Plants - 2928; Viruses - 0; Othe…
ath-miR164b-5p	MIMAT0000186	2.08512	AT2G15530.1	protein_coding	RING/U-box superfamily protein		RING/U-box superfamily protein; FUNCTIONS IN: zinc ion binding; EXPRESSED IN: 23 plant structures; EXPRESSED DURING: 13 growth stages; CONTAINS InterPro DOMAIN/s: Zinc finger, RING-type (InterPro:IPR001841), Zinc finger, C3HC4 RING-type (InterPro:IPR018957); BEST Arabidopsis thaliana protein match is: RING/U-box superfamily protein (TAIR:AT4G34040.1); Has 9020 Blast hits to 8257 proteins in 301 s…
ath-miR164b-5p	MIMAT0000186	2.08512	AT2G15530.2	protein_coding	RING/U-box superfamily protein		RING/U-box superfamily protein; FUNCTIONS IN: zinc ion binding; EXPRESSED IN: 23 plant structures; EXPRESSED DURING: 13 growth stages; CONTAINS InterPro DOMAIN/s: Zinc finger, RING-type (InterPro:IPR001841), Zinc finger, C3HC4 RING-type (InterPro:IPR018957); BEST Arabidopsis thaliana protein match is: RING/U-box superfamily protein (TAIR:AT4G34040.1); Has 35333 Blast hits to 34131 proteins in 244…
ath-miR164b-5p	MIMAT0000186	2.08512	AT2G15530.4	protein_coding	RING/U-box superfamily protein		RING/U-box superfamily protein; FUNCTIONS IN: zinc ion binding; EXPRESSED IN: 23 plant structures; EXPRESSED DURING: 13 growth stages; CONTAINS InterPro DOMAIN/s: Zinc finger, RING-type (InterPro:IPR001841), Zinc finger, C3HC4 RING-type (InterPro:IPR018957); BEST Arabidopsis thaliana protein match is: RING/U-box superfamily protein (TAIR:AT4G34040.1).
ath-miR164b-5p	MIMAT0000186	2.08512	AT2G15530.3	protein_coding	RING/U-box superfamily protein		RING/U-box superfamily protein; FUNCTIONS IN: zinc ion binding; EXPRESSED IN: 23 plant structures; EXPRESSED DURING: 13 growth stages; CONTAINS InterPro DOMAIN/s: Zinc finger, RING-type (InterPro:IPR001841), Zinc finger, C3HC4 RING-type (InterPro:IPR018957); BEST Arabidopsis thaliana protein match is: RING/U-box superfamily protein (TAIR:AT4G34040.1); Has 30201 Blast hits to 17322 proteins in 780…
ath-miR164b-5p	MIMAT0000186	2.08512	AT2G46535.1	protein_coding			unknown protein; CONTAINS InterPro DOMAIN/s: Protein of unknown function DUF688 (InterPro:IPR007789); BEST Arabidopsis thaliana protein match is: Protein of unknown function (DUF688) (TAIR:AT3G61840.1); Has 48 Blast hits to 48 proteins in 8 species: Archae - 0; Bacteria - 0; Metazoa - 0; Fungi - 0; Plants - 48; Viruses - 0; Other Eukaryotes - 0 (source: NCBI BLink).
ath-miR164b-5p	MIMAT0000186	2.08512	AT3G15170.1	protein_coding	NAC (No Apical Meristem) domain transcriptional regulator superfamily protein	Encodes a transcription factor involved in shoot apical meristem formation and auxin-mediated lateral root formation. The gene is thought not to be involved in stress responses (NaCl, auxins, ethylene). <i>Cuc</i> mutant was first recognized at the heart stage, where embryos lacking two distinct bulges of cotyledonary primordia were observed.	CUP-SHAPED COTYLEDON1 (CUC1); CONTAINS InterPro DOMAIN/s: No apical meristem (NAM) protein (InterPro:IPR003441); BEST Arabidopsis thaliana protein match is: NAC (No Apical Meristem) domain transcriptional regulator superfamily protein (TAIR:AT5G53950.1); Has 3039 Blast hits to 3031 proteins in 75 species: Archae - 0; Bacteria - 0; Metazoa - 0; Fungi - 0; Plants - 3039; Viruses - 0; Other Eukaryot…
ath-miR164b-5p	MIMAT0000186	2.08512	AT1G78240.1	protein_coding	S-adenosyl-L-methionine-dependent methyltransferases superfamily protein	Encodes TSD2 (TUMOROUS SHOOT DEVELOPMENT2), a putative methyltransferase with an essential role in cell adhesion and coordinated plant development.	TUMOROUS SHOOT DEVELOPMENT 2 (TSD2); FUNCTIONS IN: methyltransferase activity; INVOLVED IN: shoot development, homogalacturonan biosynthetic process, response to cytokinin stimulus, root development; LOCATED IN: Golgi apparatus; EXPRESSED IN: 32 plant structures; EXPRESSED DURING: 13 growth stages; CONTAINS InterPro DOMAIN/s: Protein of unknown function DUF248, methyltransferase putative (InterPr…
ath-miR164b-5p	MIMAT0000186	2.08512	AT1G78240.2	protein_coding	S-adenosyl-L-methionine-dependent methyltransferases superfamily protein	Encodes TSD2 (TUMOROUS SHOOT DEVELOPMENT2), a putative methyltransferase with an essential role in cell adhesion and coordinated plant development.	TUMOROUS SHOOT DEVELOPMENT 2 (TSD2); FUNCTIONS IN: methyltransferase activity; INVOLVED IN: shoot development, homogalacturonan biosynthetic process, response to cytokinin stimulus, root development; LOCATED IN: Golgi apparatus; EXPRESSED IN: 31 plant structures; EXPRESSED DURING: 13 growth stages; CONTAINS InterPro DOMAIN/s: Protein of unknown function DUF248, methyltransferase putative (InterPr…
ath-miR164b-5p	MIMAT0000186	2.08512	AT2G41990.1	protein_coding			CONTAINS InterPro DOMAIN/s: Late embryogenesis abundant protein, group 2 (InterPro:IPR004864); BEST Arabidopsis thaliana protein match is: Late embryogenesis abundant (LEA) hydroxyproline-rich glycoprotein family (TAIR:AT4G35170.1); Has 172 Blast hits to 168 proteins in 15 species: Archae - 0; Bacteria - 0; Metazoa - 0; Fungi - 0; Plants - 172; Viruses - 0; Other Eukaryotes - 0 (source: NCBI BLin…
ath-miR164b-5p	MIMAT0000186	2.08512	AT5G07680.1	protein_coding	NAC domain containing protein 80		NAC domain containing protein 80 (NAC080); FUNCTIONS IN: sequence-specific DNA binding transcription factor activity; INVOLVED IN: multicellular organismal development, regulation of transcription; LOCATED IN: cellular_component unknown; EXPRESSED IN: 12 plant structures; EXPRESSED DURING: LP.04 four leaves visible, 4 anthesis, C globular stage, petal differentiation and expansion stage; CONTAINS…
ath-miR164b-5p	MIMAT0000186	2.08512	AT5G07680.2	protein_coding	NAC domain containing protein 80		NAC domain containing protein 80 (NAC080); FUNCTIONS IN: sequence-specific DNA binding transcription factor activity; INVOLVED IN: multicellular organismal development, regulation of transcription; LOCATED IN: cellular_component unknown; EXPRESSED IN: 12 plant structures; EXPRESSED DURING: LP.04 four leaves visible, 4 anthesis, C globular stage, petal differentiation and expansion stage; CONTAINS…
ath-miR164b-5p	MIMAT0000186	2.08512	AT5G61430.1	protein_coding	NAC domain containing protein 100		NAC domain containing protein 100 (NAC100); FUNCTIONS IN: sequence-specific DNA binding transcription factor activity; INVOLVED IN: multicellular organismal development, regulation of transcription; LOCATED IN: cellular_component unknown; EXPRESSED IN: 9 plant structures; EXPRESSED DURING: LP.04 four leaves visible, 4 anthesis, petal differentiation and expansion stage; CONTAINS InterPro DOMAIN/s…
ath-miR164b-5p	MIMAT0000186	2.08512	AT2G44920.2	protein_coding	Tetratricopeptide repeat (TPR)-like superfamily protein		Tetratricopeptide repeat (TPR)-like superfamily protein; FUNCTIONS IN: molecular_function unknown; LOCATED IN: thylakoid, thylakoid lumen, chloroplast thylakoid membrane, chloroplast thylakoid lumen, chloroplast; EXPRESSED IN: 24 plant structures; EXPRESSED DURING: 13 growth stages; CONTAINS InterPro DOMAIN/s: Pentapeptide repeat (InterPro:IPR001646); BEST Arabidopsis thaliana protein match is: P…
ath-miR164b-5p	MIMAT0000186	2.08512	AT2G44920.1	protein_coding	Tetratricopeptide repeat (TPR)-like superfamily protein		Tetratricopeptide repeat (TPR)-like superfamily protein; FUNCTIONS IN: molecular_function unknown; LOCATED IN: thylakoid, thylakoid lumen, chloroplast thylakoid membrane, chloroplast thylakoid lumen, chloroplast; EXPRESSED IN: 24 plant structures; EXPRESSED DURING: 13 growth stages; CONTAINS InterPro DOMAIN/s: Pentapeptide repeat (InterPro:IPR001646); BEST Arabidopsis thaliana protein match is: p…
ath-miR164b-5p	MIMAT0000186	2.08512	AT1G77770.2	protein_coding	Protein of unknown function (DUF1644)		FUNCTIONS IN: zinc ion binding; INVOLVED IN: biological_process unknown; LOCATED IN: intracellular; EXPRESSED IN: 24 plant structures; EXPRESSED DURING: 15 growth stages; CONTAINS InterPro DOMAIN/s: Zinc finger, C2H2-like (InterPro:IPR015880), Zinc finger, RING-type (InterPro:IPR001841), Protein of unknown function DUF1644 (InterPro:IPR012866); BEST Arabidopsis thaliana protein match is: Protein …
ath-miR164b-5p	MIMAT0000186	2.08512	AT1G77770.1	protein_coding	Protein of unknown function (DUF1644)		FUNCTIONS IN: zinc ion binding; INVOLVED IN: biological_process unknown; LOCATED IN: intracellular; EXPRESSED IN: 24 plant structures; EXPRESSED DURING: 15 growth stages; CONTAINS InterPro DOMAIN/s: Zinc finger, C2H2-like (InterPro:IPR015880), Zinc finger, RING-type (InterPro:IPR001841), Protein of unknown function DUF1644 (InterPro:IPR012866); BEST Arabidopsis thaliana protein match is: Protein …
ath-miR164b-5p	MIMAT0000186	2.08512	AT2G40810.1	protein_coding	homolog of yeast autophagy 18C		homolog of yeast autophagy 18C (ATG18C); CONTAINS InterPro DOMAIN/s: WD40 repeat-like-containing domain (InterPro:IPR011046), WD40 repeat (InterPro:IPR001680), WD40/YVTN repeat-like-containing domain (InterPro:IPR015943), WD40 repeat, subgroup (InterPro:IPR019781); BEST Arabidopsis thaliana protein match is: homolog of yeast autophagy 18 (ATG18) D (TAIR:AT3G56440.1); Has 1429 Blast hits to 1369 p…
ath-miR164b-5p	MIMAT0000186	2.08512	AT2G40810.2	protein_coding	homolog of yeast autophagy 18C		homolog of yeast autophagy 18C (ATG18C); CONTAINS InterPro DOMAIN/s: WD40 repeat-like-containing domain (InterPro:IPR011046), WD40 repeat (InterPro:IPR001680), WD40/YVTN repeat-like-containing domain (InterPro:IPR015943), WD40 repeat, subgroup (InterPro:IPR019781); BEST Arabidopsis thaliana protein match is: homolog of yeast autophagy 18 (ATG18) D (TAIR:AT3G56440.1); Has 35333 Blast hits to 34131…
ath-miR172b-3p	MIMAT0000205	2.32573	AT4G23320.1	protein_coding	cysteine-rich RLK (RECEPTOR-like protein kinase) 24	Encodes a cysteine-rich receptor-like protein kinase.	cysteine-rich RLK (RECEPTOR-like protein kinase) 24 (CRK24); FUNCTIONS IN: kinase activity; INVOLVED IN: protein amino acid phosphorylation; EXPRESSED IN: central cell, stem, cauline leaf, leaf; EXPRESSED DURING: LP.06 six leaves visible; CONTAINS InterPro DOMAIN/s: Protein kinase, ATP binding site (InterPro:IPR017441), Serine/threonine-protein kinase domain (InterPro:IPR002290), Protein of unkno…
ath-miR172b-3p	MIMAT0000205	2.32573	AT4G38830.1	protein_coding	cysteine-rich RLK (RECEPTOR-like protein kinase) 26	Encodes a cysteine-rich receptor-like protein kinase.	cysteine-rich RLK (RECEPTOR-like protein kinase) 26 (CRK26); FUNCTIONS IN: kinase activity; INVOLVED IN: protein amino acid phosphorylation; LOCATED IN: endomembrane system; EXPRESSED IN: stem, root; CONTAINS InterPro DOMAIN/s: Protein kinase, ATP binding site (InterPro:IPR017441), Serine/threonine-protein kinase domain (InterPro:IPR002290), Protein of unknown function DUF26 (InterPro:IPR002902),…
ath-miR172b-3p	MIMAT0000205	2.32573	AT5G46110.4	protein_coding	Glucose-6-phosphate/phosphate translocator-related	mutant has Altered acclimation responses; Chloroplast Triose Phosphate Translocator	ACCLIMATION OF PHOTOSYNTHESIS TO ENVIRONMENT 2 (APE2); FUNCTIONS IN: antiporter activity; INVOLVED IN: transport; LOCATED IN: chloroplast, membrane; EXPRESSED IN: 24 plant structures; EXPRESSED DURING: 13 growth stages; CONTAINS InterPro DOMAIN/s: Protein of unknown function DUF250 (InterPro:IPR004853), Tpt phosphate/phosphoenolpyruvate translocator (InterPro:IPR004696); BEST Arabidopsis thaliana…
ath-miR172b-3p	MIMAT0000205	2.32573	AT5G46110.1	protein_coding	Glucose-6-phosphate/phosphate translocator-related	mutant has Altered acclimation responses; Chloroplast Triose Phosphate Translocator	ACCLIMATION OF PHOTOSYNTHESIS TO ENVIRONMENT 2 (APE2); FUNCTIONS IN: antiporter activity; INVOLVED IN: transport; LOCATED IN: chloroplast, membrane, chloroplast envelope; EXPRESSED IN: 25 plant structures; EXPRESSED DURING: 13 growth stages; CONTAINS InterPro DOMAIN/s: Tpt phosphate/phosphoenolpyruvate translocator (InterPro:IPR004696), Protein of unknown function DUF250 (InterPro:IPR004853); BES…
ath-miR172b-3p	MIMAT0000205	2.32573	AT5G46110.2	protein_coding	Glucose-6-phosphate/phosphate translocator-related	mutant has Altered acclimation responses; Chloroplast Triose Phosphate Translocator	ACCLIMATION OF PHOTOSYNTHESIS TO ENVIRONMENT 2 (APE2); FUNCTIONS IN: antiporter activity; INVOLVED IN: transport; LOCATED IN: chloroplast, membrane, chloroplast envelope; EXPRESSED IN: 24 plant structures; EXPRESSED DURING: 13 growth stages; CONTAINS InterPro DOMAIN/s: Protein of unknown function DUF250 (InterPro:IPR004853), Tpt phosphate/phosphoenolpyruvate translocator (InterPro:IPR004696); BES…
ath-miR172b-3p	MIMAT0000205	2.32573	AT5G46110.3	protein_coding	Glucose-6-phosphate/phosphate translocator-related	mutant has Altered acclimation responses; Chloroplast Triose Phosphate Translocator	ACCLIMATION OF PHOTOSYNTHESIS TO ENVIRONMENT 2 (APE2); FUNCTIONS IN: antiporter activity; INVOLVED IN: transport; LOCATED IN: chloroplast, membrane; EXPRESSED IN: 24 plant structures; EXPRESSED DURING: 13 growth stages; CONTAINS InterPro DOMAIN/s: Tpt phosphate/phosphoenolpyruvate translocator (InterPro:IPR004696), Protein of unknown function DUF250 (InterPro:IPR004853); BEST Arabidopsis thaliana…
ath-miR172b-3p	MIMAT0000205	2.32573	AT4G36920.1	protein_coding	Integrase-type DNA-binding superfamily protein	Encodes a floral homeotic gene, a member of the AP2/EREBP (ethylene responsive element binding protein) class of transcription factors and is involved in the specification of floral organ identity, establishment of floral meristem identity, suppression of floral meristem indeterminancy, and development of the ovule and seed coat. AP2 also has a role in controlling seed mass. Dominant negative all…	APETALA 2 (AP2); CONTAINS InterPro DOMAIN/s: DNA-binding, integrase-type (InterPro:IPR016177), Pathogenesis-related transcriptional factor/ERF, DNA-binding (InterPro:IPR001471); BEST Arabidopsis thaliana protein match is: target of early activation tagged (EAT) 3 (TAIR:AT5G67180.1); Has 8542 Blast hits to 5152 proteins in 275 species: Archae - 0; Bacteria - 58; Metazoa - 3; Fungi - 0; Plants - 83…
ath-miR172b-3p	MIMAT0000205	2.32573	AT4G36920.2	protein_coding	Integrase-type DNA-binding superfamily protein	Encodes a floral homeotic gene, a member of the AP2/EREBP (ethylene responsive element binding protein) class of transcription factors and is involved in the specification of floral organ identity, establishment of floral meristem identity, suppression of floral meristem indeterminancy, and development of the ovule and seed coat. AP2 also has a role in controlling seed mass. Dominant negative all…	APETALA 2 (AP2); CONTAINS InterPro DOMAIN/s: DNA-binding, integrase-type (InterPro:IPR016177), Pathogenesis-related transcriptional factor/ERF, DNA-binding (InterPro:IPR001471); BEST Arabidopsis thaliana protein match is: target of early activation tagged (EAT) 3 (TAIR:AT5G67180.1).
ath-miR172b-3p	MIMAT0000205	2.32573	AT5G63050.2	protein_coding	embryo defective 2759		embryo defective 2759 (EMB2759); FUNCTIONS IN: molecular_function unknown; INVOLVED IN: embryo development ending in seed dormancy; EXPRESSED IN: 23 plant structures; EXPRESSED DURING: 15 growth stages.
ath-miR172b-3p	MIMAT0000205	2.32573	AT5G63050.1	protein_coding	embryo defective 2759		embryo defective 2759 (EMB2759); Has 24 Blast hits to 24 proteins in 9 species: Archae - 0; Bacteria - 0; Metazoa - 0; Fungi - 0; Plants - 24; Viruses - 0; Other Eukaryotes - 0 (source: NCBI BLink).
ath-miR172b-3p	MIMAT0000205	2.32573	AT1G27720.1	protein_coding	TBP-associated factor 4B		TBP-associated factor 4B (TAF4B); FUNCTIONS IN: transcription initiation factor activity; INVOLVED IN: transcription initiation; LOCATED IN: transcription factor TFIID complex; EXPRESSED IN: 6 plant structures; EXPRESSED DURING: L mature pollen stage, M germinated pollen stage; CONTAINS InterPro DOMAIN/s: Transcription initiation factor TFIID component TAF4 (InterPro:IPR007900), RST domain of pla…
ath-miR172b-3p	MIMAT0000205	2.32573	AT1G32070.3	protein_coding	nuclear shuttle interacting	Encodes a nuclear acetyltransferase (NSI)that interacts with the geminivirus movement protein NSP. This interaction is required for viral infection and systemic spread. Acetylates the viral coat protein (CP) in vitro, but not NSP. NSP inhibits NSI activity in vitro. NSI is highly transcribed in phloem and in xylem parenchyma cells, and in the apical meristem and guard cells, within young tissues …	nuclear shuttle interacting (NSI); FUNCTIONS IN: N-acetyltransferase activity; INVOLVED IN: pathogenesis, metabolic process, spread of virus in host; LOCATED IN: nucleus, chloroplast; EXPRESSED IN: 25 plant structures; EXPRESSED DURING: 13 growth stages; CONTAINS InterPro DOMAIN/s: GCN5-related N-acetyltransferase, C-terminal (InterPro:IPR022610), GCN5-related N-acetyltransferase (InterPro:IPR000…
ath-miR172b-3p	MIMAT0000205	2.32573	AT1G32070.2	protein_coding	nuclear shuttle interacting	Encodes a nuclear acetyltransferase (NSI)that interacts with the geminivirus movement protein NSP. This interaction is required for viral infection and systemic spread. Acetylates the viral coat protein (CP) in vitro, but not NSP. NSP inhibits NSI activity in vitro. NSI is highly transcribed in phloem and in xylem parenchyma cells, and in the apical meristem and guard cells, within young tissues …	nuclear shuttle interacting (NSI); FUNCTIONS IN: N-acetyltransferase activity; INVOLVED IN: pathogenesis, metabolic process, spread of virus in host; LOCATED IN: nucleus, chloroplast; EXPRESSED IN: 25 plant structures; EXPRESSED DURING: 13 growth stages; CONTAINS InterPro DOMAIN/s: GCN5-related N-acetyltransferase, C-terminal (InterPro:IPR022610), GCN5-related N-acetyltransferase (InterPro:IPR000…
ath-miR172b-3p	MIMAT0000205	2.32573	AT1G32070.1	protein_coding	nuclear shuttle interacting	Encodes a nuclear acetyltransferase (NSI)that interacts with the geminivirus movement protein NSP. This interaction is required for viral infection and systemic spread. Acetylates the viral coat protein (CP) in vitro, but not NSP. NSP inhibits NSI activity in vitro. NSI is highly transcribed in phloem and in xylem parenchyma cells, and in the apical meristem and guard cells, within young tissues …	nuclear shuttle interacting (NSI); FUNCTIONS IN: N-acetyltransferase activity; INVOLVED IN: pathogenesis, metabolic process, spread of virus in host; LOCATED IN: nucleus, chloroplast; EXPRESSED IN: 25 plant structures; EXPRESSED DURING: 13 growth stages; CONTAINS InterPro DOMAIN/s: GCN5-related N-acetyltransferase, C-terminal (InterPro:IPR022610), GCN5-related N-acetyltransferase (InterPro:IPR000…
ath-miR172b-3p	MIMAT0000205	2.32573	AT5G16000.1	protein_coding	NSP-interacting kinase 1	NSP-interacting kinase (NIK1), receptor-like kinase, involved in defense response against geminivirus It acts as a virulence target of the begomovirus nuclear shuttle protein (NSP).	NSP-interacting kinase 1 (NIK1); FUNCTIONS IN: kinase activity; INVOLVED IN: protein amino acid phosphorylation; LOCATED IN: plasma membrane; EXPRESSED IN: 23 plant structures; EXPRESSED DURING: 13 growth stages; CONTAINS InterPro DOMAIN/s: Protein kinase, ATP binding site (InterPro:IPR017441), Protein kinase, catalytic domain (InterPro:IPR000719), Leucine-rich repeat-containing N-terminal domain…
ath-miR172b-3p	MIMAT0000205	2.32573	AT1G26710.1	protein_coding			unknown protein; BEST Arabidopsis thaliana protein match is: unknown protein (TAIR:AT1G26720.1); Has 9 Blast hits to 9 proteins in 2 species: Archae - 0; Bacteria - 0; Metazoa - 0; Fungi - 0; Plants - 9; Viruses - 0; Other Eukaryotes - 0 (source: NCBI BLink).
ath-miR172b-3p	MIMAT0000205	2.32573	AT2G28550.3	protein_coding	related to AP2.7		related to AP2.7 (RAP2.7); CONTAINS InterPro DOMAIN/s: DNA-binding, integrase-type (InterPro:IPR016177), Pathogenesis-related transcriptional factor/ERF, DNA-binding (InterPro:IPR001471); BEST Arabidopsis thaliana protein match is: target of early activation tagged (EAT) 2 (TAIR:AT5G60120.1).
ath-miR172b-3p	MIMAT0000205	2.32573	AT2G28550.1	protein_coding	related to AP2.7		related to AP2.7 (RAP2.7); CONTAINS InterPro DOMAIN/s: DNA-binding, integrase-type (InterPro:IPR016177), Pathogenesis-related transcriptional factor/ERF, DNA-binding (InterPro:IPR001471); BEST Arabidopsis thaliana protein match is: target of early activation tagged (EAT) 2 (TAIR:AT5G60120.1); Has 4895 Blast hits to 4529 proteins in 234 species: Archae - 0; Bacteria - 28; Metazoa - 0; Fungi - 0; P…
ath-miR172b-3p	MIMAT0000205	2.32573	AT2G28550.2	protein_coding	related to AP2.7		related to AP2.7 (RAP2.7); CONTAINS InterPro DOMAIN/s: DNA-binding, integrase-type (InterPro:IPR016177), Pathogenesis-related transcriptional factor/ERF, DNA-binding (InterPro:IPR001471); BEST Arabidopsis thaliana protein match is: target of early activation tagged (EAT) 2 (TAIR:AT5G60120.1); Has 35333 Blast hits to 34131 proteins in 2444 species: Archae - 798; Bacteria - 22429; Metazoa - 974; Fu…
ath-miR172b-3p	MIMAT0000205	2.32573	AT3G54990.1	protein_coding	Integrase-type DNA-binding superfamily protein	Encodes a AP2 domain transcription factor that can repress flowering. SMZ and its paralogous gene, SNARCHZAPFEN (SNZ), share a signature with partial complementarity to the miR172 microRNA, whose precursor is induced upon flowering.	SCHLAFMUTZE (SMZ); CONTAINS InterPro DOMAIN/s: DNA-binding, integrase-type (InterPro:IPR016177), Pathogenesis-related transcriptional factor/ERF, DNA-binding (InterPro:IPR001471); BEST Arabidopsis thaliana protein match is: Integrase-type DNA-binding superfamily protein (TAIR:AT2G39250.1); Has 4731 Blast hits to 4226 proteins in 234 species: Archae - 0; Bacteria - 32; Metazoa - 0; Fungi - 0; Plan…
ath-miR172b-3p	MIMAT0000205	2.32573	AT2G39250.1	protein_coding	Integrase-type DNA-binding superfamily protein	Encodes a AP2 domain transcription factor that can repress flowering. SNZ and its paralogous gene, SCHLAFMUTZE (SMZ), share a signature with partial complementarity to the miR172 microRNA, whose precursor is induced upon flowering.	SCHNARCHZAPFEN (SNZ); CONTAINS InterPro DOMAIN/s: DNA-binding, integrase-type (InterPro:IPR016177), Pathogenesis-related transcriptional factor/ERF, DNA-binding (InterPro:IPR001471); BEST Arabidopsis thaliana protein match is: Integrase-type DNA-binding superfamily protein (TAIR:AT3G54990.1); Has 4792 Blast hits to 4254 proteins in 261 species: Archae - 0; Bacteria - 31; Metazoa - 43; Fungi - 6; …
ath-miR172b-3p	MIMAT0000205	2.32573	AT4G36650.2	protein_coding	plant-specific TFIIB-related protein	Encodes a protein with similarity to the general transcription factor TFIIB. pBRP binds rDNA sequences in vitro. pBRP has been localized to the outer face of the plastid membrane with GFP fusion however, under conditions of proteosome inhibition it is found in the nucleus.	plant-specific TFIIB-related protein (PBRP); FUNCTIONS IN: RNA polymerase II transcription factor activity, rDNA binding; INVOLVED IN: translational initiation, regulation of transcription, DNA-dependent, transcription initiation; LOCATED IN: plastid outer membrane; EXPRESSED IN: 23 plant structures; EXPRESSED DURING: 13 growth stages; CONTAINS InterPro DOMAIN/s: Transcription factor TFIIB relate…
ath-miR172b-3p	MIMAT0000205	2.32573	AT4G36650.1	protein_coding	plant-specific TFIIB-related protein	Encodes a protein with similarity to the general transcription factor TFIIB. pBRP binds rDNA sequences in vitro. pBRP has been localized to the outer face of the plastid membrane with GFP fusion however, under conditions of proteosome inhibition it is found in the nucleus.	plant-specific TFIIB-related protein (PBRP); FUNCTIONS IN: RNA polymerase II transcription factor activity, rDNA binding; INVOLVED IN: translational initiation, regulation of transcription, DNA-dependent, transcription initiation; LOCATED IN: plastid outer membrane; EXPRESSED IN: 23 plant structures; EXPRESSED DURING: 13 growth stages; CONTAINS InterPro DOMAIN/s: Transcription factor TFIIB relate…
ath-miR172b-3p	MIMAT0000205	2.32573	AT4G17370.1	protein_coding	Oxidoreductase family protein		Oxidoreductase family protein; FUNCTIONS IN: oxidoreductase activity, binding, catalytic activity; INVOLVED IN: oxidation reduction, metabolic process; LOCATED IN: cellular_component unknown; EXPRESSED IN: 23 plant structures; EXPRESSED DURING: 14 growth stages; CONTAINS InterPro DOMAIN/s: Oxidoreductase, N-terminal (InterPro:IPR000683), Oxidoreductase, C-terminal (InterPro:IPR004104), NAD(P)-bin…
ath-miR172b-3p	MIMAT0000205	2.32573	AT3G04110.1	protein_coding	glutamate receptor 1.1	putative glutamate receptor (GLR1.1). Contains a functional cation - permeable pore domain. Involved in cellular cation homeostasis.	glutamate receptor 1.1 (GLR1.1); FUNCTIONS IN: intracellular ligand-gated ion channel activity, cation channel activity; INVOLVED IN: cellular calcium ion homeostasis, response to light stimulus, cellular cation homeostasis; LOCATED IN: endomembrane system, membrane; EXPRESSED IN: 16 plant structures; EXPRESSED DURING: 9 growth stages; CONTAINS InterPro DOMAIN/s: Extracellular solute-binding prot…
ath-miR172b-3p	MIMAT0000205	2.32573	AT3G13430.2	protein_coding	RING/U-box superfamily protein		RING/U-box superfamily protein; FUNCTIONS IN: zinc ion binding; EXPRESSED IN: 24 plant structures; EXPRESSED DURING: 15 growth stages; CONTAINS InterPro DOMAIN/s: Zinc finger, RING-type (InterPro:IPR001841), Zinc finger, C3HC4 RING-type (InterPro:IPR018957); BEST Arabidopsis thaliana protein match is: RING/U-box superfamily protein (TAIR:AT1G55530.1); Has 35333 Blast hits to 34131 proteins in 244…
ath-miR172b-3p	MIMAT0000205	2.32573	AT3G13430.1	protein_coding	RING/U-box superfamily protein		RING/U-box superfamily protein; FUNCTIONS IN: zinc ion binding; EXPRESSED IN: 24 plant structures; EXPRESSED DURING: 15 growth stages; CONTAINS InterPro DOMAIN/s: Zinc finger, RING-type (InterPro:IPR001841), Zinc finger, C3HC4 RING-type (InterPro:IPR018957); BEST Arabidopsis thaliana protein match is: RING/U-box superfamily protein (TAIR:AT1G55530.1); Has 9891 Blast hits to 9858 proteins in 281 s…
ath-miR172b-3p	MIMAT0000205	2.32573	AT3G13430.3	protein_coding	RING/U-box superfamily protein		RING/U-box superfamily protein; FUNCTIONS IN: zinc ion binding; EXPRESSED IN: 24 plant structures; EXPRESSED DURING: 15 growth stages; CONTAINS InterPro DOMAIN/s: Zinc finger, RING-type (InterPro:IPR001841), Zinc finger, C3HC4 RING-type (InterPro:IPR018957); BEST Arabidopsis thaliana protein match is: RING/U-box superfamily protein (TAIR:AT1G55530.1).
ath-miR172b-3p	MIMAT0000205	2.32573	AT3G44690.1	protein_coding			unknown protein; Has 30201 Blast hits to 17322 proteins in 780 species: Archae - 12; Bacteria - 1396; Metazoa - 17338; Fungi - 3422; Plants - 5037; Viruses - 0; Other Eukaryotes - 2996 (source: NCBI BLink).
ath-miR172b-3p	MIMAT0000205	2.32573	AT3G07770.1	protein_coding	HEAT SHOCK PROTEIN 89.1		HEAT SHOCK PROTEIN 89.1 (Hsp89.1); FUNCTIONS IN: ATP binding; INVOLVED IN: protein folding, response to stress; LOCATED IN: mitochondrion, cell wall; EXPRESSED IN: 24 plant structures; EXPRESSED DURING: 14 growth stages; CONTAINS InterPro DOMAIN/s: Chaperone protein htpG (InterPro:IPR001404), Heat shock protein Hsp90, C-terminal (InterPro:IPR020576), Heat shock protein Hsp90, conserved site (Inte…
ath-miR172b-3p	MIMAT0000205	2.32573	AT3G61160.2	protein_coding	Protein kinase superfamily protein		Protein kinase superfamily protein; FUNCTIONS IN: protein serine/threonine kinase activity, protein kinase activity, ATP binding; INVOLVED IN: protein amino acid phosphorylation; LOCATED IN: cytosol; EXPRESSED IN: 25 plant structures; EXPRESSED DURING: 14 growth stages; CONTAINS InterPro DOMAIN/s: Protein kinase, ATP binding site (InterPro:IPR017441), Protein kinase, catalytic domain (InterPro:IP…
ath-miR172b-3p	MIMAT0000205	2.32573	AT4G00720.1	protein_coding	shaggy-like protein kinase 32	Encodes ASKtheta, a group III Arabidopsis GSK3/shaggy-like kinase. Functions in the brassinosteroid signalling pathway.	shaggy-like protein kinase 32 (SK32); FUNCTIONS IN: kinase activity; INVOLVED IN: response to brassinosteroid stimulus; LOCATED IN: cytosol, nucleus; EXPRESSED IN: 26 plant structures; EXPRESSED DURING: 15 growth stages; CONTAINS InterPro DOMAIN/s: Protein kinase, ATP binding site (InterPro:IPR017441), Serine/threonine-protein kinase domain (InterPro:IPR002290), Serine/threonine-protein kinase-li…
ath-miR172b-3p	MIMAT0000205	2.32573	AT3G61160.1	protein_coding	Protein kinase superfamily protein		Protein kinase superfamily protein; FUNCTIONS IN: protein serine/threonine kinase activity, protein kinase activity, ATP binding; INVOLVED IN: protein amino acid phosphorylation; LOCATED IN: cytosol; EXPRESSED IN: 25 plant structures; EXPRESSED DURING: 14 growth stages; CONTAINS InterPro DOMAIN/s: Protein kinase, ATP binding site (InterPro:IPR017441), Serine/threonine-protein kinase domain (Inter…
ath-miR172b-3p	MIMAT0000205	2.32573	AT5G46560.1	protein_coding			CONTAINS InterPro DOMAIN/s: Inner nuclear membrane protein MAN1 (InterPro:IPR018996); Has 58 Blast hits to 58 proteins in 29 species: Archae - 0; Bacteria - 4; Metazoa - 11; Fungi - 15; Plants - 20; Viruses - 0; Other Eukaryotes - 8 (source: NCBI BLink).
ath-miR172b-3p	MIMAT0000205	2.32573	AT5G60120.2	protein_coding	target of early activation tagged (EAT) 2		target of early activation tagged (EAT) 2 (TOE2); FUNCTIONS IN: DNA binding, sequence-specific DNA binding transcription factor activity; INVOLVED IN: regulation of transcription, DNA-dependent; LOCATED IN: nucleus; EXPRESSED IN: 22 plant structures; EXPRESSED DURING: 13 growth stages; CONTAINS InterPro DOMAIN/s: DNA-binding, integrase-type (InterPro:IPR016177), Pathogenesis-related transcription…
ath-miR172b-3p	MIMAT0000205	2.32573	AT5G60120.1	protein_coding	target of early activation tagged (EAT) 2		target of early activation tagged (EAT) 2 (TOE2); FUNCTIONS IN: DNA binding, sequence-specific DNA binding transcription factor activity; INVOLVED IN: regulation of transcription, DNA-dependent; LOCATED IN: nucleus; EXPRESSED IN: 22 plant structures; EXPRESSED DURING: 13 growth stages; CONTAINS InterPro DOMAIN/s: DNA-binding, integrase-type (InterPro:IPR016177), Pathogenesis-related transcription…
ath-miR172b-3p	MIMAT0000205	2.32573	AT5G46160.2	protein_coding	Ribosomal protein L14p/L23e family protein		Ribosomal protein L14p/L23e family protein; FUNCTIONS IN: structural constituent of ribosome; INVOLVED IN: translation; LOCATED IN: ribosome, intracellular, large ribosomal subunit; EXPRESSED IN: 22 plant structures; EXPRESSED DURING: 13 growth stages; CONTAINS InterPro DOMAIN/s: Ribosomal protein L14b/L23e (InterPro:IPR000218), Ribosomal protein L14, bacterial-type (InterPro:IPR005745), Ribosoma…
ath-miR172b-3p	MIMAT0000205	2.32573	AT5G46160.1	protein_coding	Ribosomal protein L14p/L23e family protein		Ribosomal protein L14p/L23e family protein; FUNCTIONS IN: structural constituent of ribosome; INVOLVED IN: translation; LOCATED IN: ribosome, intracellular, large ribosomal subunit; EXPRESSED IN: 22 plant structures; EXPRESSED DURING: 13 growth stages; CONTAINS InterPro DOMAIN/s: Ribosomal protein L14, bacterial-type (InterPro:IPR005745), Ribosomal protein L14b/L23e (InterPro:IPR000218), Ribosoma…
ath-miR172b-3p	MIMAT0000205	2.32573	AT3G14770.1	protein_coding	Nodulin MtN3 family protein		Nodulin MtN3 family protein; FUNCTIONS IN: molecular_function unknown; INVOLVED IN: biological_process unknown; LOCATED IN: endomembrane system, integral to membrane, membrane; EXPRESSED IN: 22 plant structures; EXPRESSED DURING: 13 growth stages; CONTAINS InterPro DOMAIN/s: MtN3/saliva-related transmembrane protein, conserved region (InterPro:IPR018169), RAG1-activating protein 1 homologue (Inte…
ath-miR172b-3p	MIMAT0000205	2.32573	AT5G39080.1	protein_coding	HXXXD-type acyl-transferase family protein		HXXXD-type acyl-transferase family protein; FUNCTIONS IN: transferase activity, transferring acyl groups other than amino-acyl groups, transferase activity; INVOLVED IN: biological_process unknown; LOCATED IN: cellular_component unknown; EXPRESSED IN: 16 plant structures; EXPRESSED DURING: 9 growth stages; CONTAINS InterPro DOMAIN/s: Transferase (InterPro:IPR003480); BEST Arabidopsis thaliana pro…
ath-miR172b-3p	MIMAT0000205	2.32573	AT5G19610.1	protein_coding	GNOM-like 2		GNOM-like 2 (GNL2); FUNCTIONS IN: ARF guanyl-nucleotide exchange factor activity; INVOLVED IN: pollen germination; LOCATED IN: intracellular; EXPRESSED IN: petal, leaf whorl, male gametophyte, flower, pollen tube; EXPRESSED DURING: L mature pollen stage, M germinated pollen stage, 4 anthesis, petal differentiation and expansion stage; CONTAINS InterPro DOMAIN/s: SEC7-like (InterPro:IPR000904); BE…
ath-miR172b-3p	MIMAT0000205	2.32573	AT3G54350.2	protein_coding	Forkhead-associated (FHA) domain-containing protein		embryo defective 1967 (emb1967); CONTAINS InterPro DOMAIN/s: SMAD/FHA domain (InterPro:IPR008984), Forkhead-associated (FHA) domain (InterPro:IPR000253); BEST Arabidopsis thaliana protein match is: Forkhead-associated (FHA) domain-containing protein (TAIR:AT1G75530.1); Has 387 Blast hits to 260 proteins in 92 species: Archae - 0; Bacteria - 0; Metazoa - 229; Fungi - 23; Plants - 94; Viruses - 0; …
ath-miR172b-3p	MIMAT0000205	2.32573	AT3G54350.3	protein_coding	Forkhead-associated (FHA) domain-containing protein		embryo defective 1967 (emb1967); FUNCTIONS IN: molecular_function unknown; INVOLVED IN: embryo development ending in seed dormancy; LOCATED IN: cellular_component unknown; EXPRESSED IN: 23 plant structures; EXPRESSED DURING: 13 growth stages; CONTAINS InterPro DOMAIN/s: SMAD/FHA domain (InterPro:IPR008984), Forkhead-associated (FHA) domain (InterPro:IPR000253); BEST Arabidopsis thaliana protein m…
ath-miR172b-3p	MIMAT0000205	2.32573	AT3G54350.1	protein_coding	Forkhead-associated (FHA) domain-containing protein		embryo defective 1967 (emb1967); CONTAINS InterPro DOMAIN/s: SMAD/FHA domain (InterPro:IPR008984), Forkhead-associated (FHA) domain (InterPro:IPR000253); BEST Arabidopsis thaliana protein match is: Forkhead-associated (FHA) domain-containing protein (TAIR:AT1G75530.1); Has 387 Blast hits to 260 proteins in 92 species: Archae - 0; Bacteria - 0; Metazoa - 229; Fungi - 23; Plants - 94; Viruses - 0; …
ath-miR172b-3p	MIMAT0000205	2.32573	AT5G67180.1	protein_coding	target of early activation tagged (EAT) 3		target of early activation tagged (EAT) 3 (TOE3); CONTAINS InterPro DOMAIN/s: DNA-binding, integrase-type (InterPro:IPR016177), Pathogenesis-related transcriptional factor/ERF, DNA-binding (InterPro:IPR001471); BEST Arabidopsis thaliana protein match is: Integrase-type DNA-binding superfamily protein (TAIR:AT4G36920.2); Has 1807 Blast hits to 1807 proteins in 277 species: Archae - 0; Bacteria - 0…
ath-miR172b-3p	MIMAT0000205	2.32573	AT5G18000.1	protein_coding	VERDANDI	Encodes VERDANDI (VDD), a putative transcription factor belonging to the reproductive meristem (REM) family. VDD is a direct target of the MADS domain ovule identity complex. Mutation in VDD affects embryo sac differentiation.	VERDANDI (VDD); FUNCTIONS IN: DNA binding, sequence-specific DNA binding transcription factor activity; INVOLVED IN: regulation of transcription, DNA-dependent, embryo sac development, double fertilization forming a zygote and endosperm; LOCATED IN: cellular_component unknown; EXPRESSED IN: 13 plant structures; EXPRESSED DURING: 7 growth stages; CONTAINS InterPro DOMAIN/s: Transcriptional factor …
ath-miR172b-3p	MIMAT0000205	2.32573	AT3G47360.1	protein_coding	hydroxysteroid dehydrogenase 3	Encodes a putative hydroxysteroid dehydrogenase (HSD). Genes that encode HSD include: At5g50600 and At5g50700 (HSD1), At3g47350(HSD2), At3g47360(HSD3), At5g50590 and At5g50690(HSD4), At5g50770(HSD6) (Plant Cell Physiology 50:1463). Two copies of HSD1 and HSD4 exist due to a gene duplication event. In Plant Physiology 145:87, At5g50690 is HSD7, At4g10020 is HSD5.	hydroxysteroid dehydrogenase 3 (HSD3); FUNCTIONS IN: oxidoreductase activity, binding, catalytic activity; INVOLVED IN: oxidation reduction, metabolic process; LOCATED IN: endomembrane system; CONTAINS InterPro DOMAIN/s: Short-chain dehydrogenase/reductase, conserved site (InterPro:IPR020904), NAD(P)-binding domain (InterPro:IPR016040), Glucose/ribitol dehydrogenase (InterPro:IPR002347), Short-ch…
ath-miR172b-3p	MIMAT0000205	2.32573	AT2G39110.1	protein_coding	Protein kinase superfamily protein		Protein kinase superfamily protein; FUNCTIONS IN: protein kinase activity, kinase activity, ATP binding; INVOLVED IN: protein amino acid phosphorylation; LOCATED IN: cellular_component unknown; EXPRESSED IN: 11 plant structures; EXPRESSED DURING: 4 anthesis, petal differentiation and expansion stage; CONTAINS InterPro DOMAIN/s: Protein kinase, ATP binding site (InterPro:IPR017441), Protein kinase…
ath-miR172b-3p	MIMAT0000205	2.32573	AT2G01530.1	protein_coding	MLP-like protein 329		MLP-like protein 329 (MLP329); FUNCTIONS IN: copper ion binding; INVOLVED IN: response to biotic stimulus, defense response; LOCATED IN: cellular_component unknown; EXPRESSED IN: hypocotyl, root; CONTAINS InterPro DOMAIN/s: Bet v I allergen (InterPro:IPR000916); BEST Arabidopsis thaliana protein match is: MLP-like protein 328 (TAIR:AT2G01520.1); Has 358 Blast hits to 331 proteins in 39 species: A…
[truncated: 222 more rows]

## Sheet: Table S8
Table S8. Targets of significantly upregulated microRNAs after both dsCHS and dsNPTII dsRNA treatments compared to water treatment according to the TarDB database
[truncated: 85 more rows]

[truncated: 3 more sheets: Table S9, Table S10, Table S11]
